# Supplementary material for: Hyalomma marginatum in Europe: The Past, Current Status, and Future Challenges—A Systematic Review
Source: Transbound Emerg Dis. 2025 Jul 29;2025:7771431. doi: 10.1155/tbed/7771431 (PMC12324920; doi:10.1155/tbed/7771431)
Supplement: Supporting Information — Detailed dataset presenting all records of Hyalomma marginatum distribution, associated hosts, and detected pathogens across Europe, compiled and analyzed for this systematic review. [file 7771431.f1.xlsx]

## Sheet: Sheet1
ARTICLE	JOURNAL	YEAR OF PUBLICATION	PROVINCE	COUNTRY	COLLECTION DATE	YEAR OF COLLECTION	HOST SPECIES - COMMON NAME	HOST SPECIES - SCI. NAME	TICK SPECIES	SEX OF TICKS	STAGE OF TICKS	NUMBER OF COLLECTED TICKS	POSITIVE TICKS	PREVALENCE	METHOD	DETECTED PATHOGENS
																CCHF virus	Rickettsia spp.	Dhori virus	Rickettsia aeschlimannii	R. sibirica subsp.Mongolitimonae	R. africae	R. raoultii	Bartonella spp.	Borrelia spp.	Borrelia burgdorferi s.l.	B.lusitaniae	Babesia ocultans	B. bovis & B. bigemina	B.caballi	West Nile Virus	Other flavivureses	Coxiella burnetii	Coxiella-like endosymbionts	Theileria equi	Theileria buffeli/sergentii/orientalis	Theileria annulata	Babesia/Theileria	Theileria spp.	E. minasensis	Ehrlichia sp.	Ehrlichia sp. + Ri. aeschlimannii	Ehrlichia sp. + Rickettsia sp.	Anaplasma sp.	A. phagocytophilum	A. platys	A.marginale	Francisella-like endosymbionts
Imported Hyalomma ticks in Germany in 2018	Parasites & Vectors	2019	Wächtersbach, Hesse	Germany	26/06/2018	2018	Sheep	Ovis aries	Hy.marginatum	F	A	1	1	1	PCR, qPCR, qRT-PCR				+
Imported Hyalomma ticks in Germany in 2018	Parasites & Vectors	2019	Wardenburg, Lower Saxony	Germany	30/07/2018	2018	Horse	Equus caballus	Hy.marginatum	M	A	1	0		PCR, qPCR, qRT-PCR
Imported Hyalomma ticks in Germany in 2018	Parasites & Vectors	2019	Wächtersbach, Hesse	Germany	2018-05-08	2018	Horse	Equus caballus	Hy.marginatum	M	A	1	1	1	PCR, qPCR, qRT-PCR				+
Imported Hyalomma ticks in Germany in 2018	Parasites & Vectors	2019	Hannover, Hesse	Germany	24/8/2018	2018	Car		Hy.marginatum	M	A	1	1	1	PCR, qPCR, qRT-PCR				+
Imported Hyalomma ticks in Germany in 2018	Parasites & Vectors	2019	Heiligenberg, Baden-Württemberg	Germany	13/9/2018	2018	Horse	Equus caballus	Hy.marginatum	M	A	1	0		PCR, qPCR, qRT-PCR
Imported Hyalomma ticks in Germany in 2018	Parasites & Vectors	2019	Neuenhaus, Lower Saxony	Germany	22/8/2018	2018	Horse	Equus caballus	Hy.marginatum	F	A	1	1	1	PCR, qPCR, qRT-PCR				+
Imported Hyalomma ticks in Germany in 2018	Parasites & Vectors	2019	Koblenz, Rhineland-Palatinate	Germany	21/8/2018	2018	Horse	Equus caballus	Hy.marginatum	F	A	1	0		PCR, qPCR, qRT-PCR
Imported Hyalomma ticks in Germany in 2018	Parasites & Vectors	2019	Hohenaspe, Schleswig-Holstein	Germany	23/8/2018	2018	Horse	Equus caballus	Hy.marginatum	M	A	1	0		PCR, qPCR, qRT-PCR
Imported Hyalomma ticks in Germany in 2018	Parasites & Vectors	2019	Fechenheimer Aue, Hesse	Germany	2018-04-09	2018	House	Equus caballus	Hy.marginatum	F	A	1	1	1	PCR, qPCR, qRT-PCR				+
Imported Hyalomma ticks in Germany in 2018	Parasites & Vectors	2019	Fechenheimer Aue, Hesse	Germany	20/10/2018	2018	Horse	Equus caballus	Hy.marginatum	F	A	1	0		PCR, qPCR, qRT-PCR
Imported Hyalomma ticks in Germany in 2018	Parasites & Vectors	2019	Hannover, Lower Saxony	Germany	30/07/2018	2018	Horse	Equus caballus	Hy.rufipes	F	A	1	0		PCR, qPCR, qRT-PCR
Imported Hyalomma ticks in Germany in 2018	Parasites & Vectors	2019	Hannover, Lower Saxony	Germany	20/08/2018	2018	Horse	Equus caballus	Hy.rufipes	F	A	1	1	1	PCR, qPCR, qRT-PCR				+
Imported Hyalomma ticks in Germany in 2018	Parasites & Vectors	2019	Lützelhausen, Hesse	Germany	20/08/2018	2018	Horse	Equus caballus	Hy.rufipes	M	A	1	0		PCR, qPCR, qRT-PCR
Imported Hyalomma ticks in Germany in 2018	Parasites & Vectors	2019	Borgdorf-Seedorf, Schleswig-Holstein	Germany	2018-10-09	2018	Horse	Equus caballus	Hy.rufipes	M	A	1	0		PCR, qPCR, qRT-PCR
Imported Hyalomma ticks in Germany in 2018	Parasites & Vectors	2019	Winsen/Aller, Lower Saxony	Germany	2018-11-09	2018	Unknown		Hy.rufipes	F	A	1	0		PCR, qPCR, qRT-PCR
Imported Hyalomma ticks in Germany in 2018	Parasites & Vectors	2019	Saulheim, Rhineland-Palatinate	Germany	18/8/2018	2018	Horse	Equus caballus	Hy.rufipes	F	A	1	1	1	PCR, qPCR, qRT-PCR				+
Imported Hyalomma ticks in Germany in 2018	Parasites & Vectors	2019	Neuenkirchen, Lower Saxony	Germany	13/10/2018	2018	Horse	Equus caballus	Hy.rufipes	M	A	1	1	1	PCR, qPCR, qRT-PCR				+
Imported Hyalomma ticks in Germany in 2018	Parasites & Vectors	2019	Mörsdorf, Rhineland-Palatinate	Germany	13/10/2018	2018	Horse	Equus caballus	Hy.rufipes	M	A	1	1	1	PCR, qPCR, qRT-PCR				+
First report of human exposure to Hyalomma marginatum in England: Further evidence of a Hyalomma moulting event in north-western Europe?	Ticks and Tick-borne Diseases	2021	East Anglia	United Kingdom	21/06/2018	2018	Human	Homo sapiens	Hy.marginatum	M	A	1	1	1	qPCR				+
First detection of Ehrlichia minasensis in Hyalomma marginatum ticks collected from cattle in Corsica, France	Veterinary Medicine and Science	2019	Ponte-Leccia, Corsica	France	June, July/2016	2016	Cattle	Bos taurus	Hy.marginatum			91	4	0.037	PCR, qPCR																								+
First records of adult Hyalomma marginatum and H. rufipes ticks (Acari: Ixodidae) in Sweden	Ticks and Tick-borne Diseases	2020	Nyköping, Södermanland	Sweden	31/07/2018	2018	Horse	Equus caballus	Hy.marginatum	M	A	1	0		qRT-PCR
First records of adult Hyalomma marginatum and H. rufipes ticks (Acari: Ixodidae) in Sweden	Ticks and Tick-borne Diseases	2020	Nyköping, Södermanland	Sweden	21/08/2018	2018	Horse	Equus caballus	Hy.marginatum	F	A	1	1	1	qRT-PCR				+
First records of adult Hyalomma marginatum and H. rufipes ticks (Acari: Ixodidae) in Sweden	Ticks and Tick-borne Diseases	2020	Nävekvarn, Nyköping, Södermanland	Sweden	17/08/2018	2018	Horse	Equus caballus	Hy.marginatum	F	A	1	0		qRT-PCR
First records of adult Hyalomma marginatum and H. rufipes ticks (Acari: Ixodidae) in Sweden	Ticks and Tick-borne Diseases	2020	Upplands Väsby, Stockholm	Sweden	2018-05-09	2018	Horse	Equus caballus	Hy.marginatum	F	A	1	1	1	qRT-PCR				+
First records of adult Hyalomma marginatum and H. rufipes ticks (Acari: Ixodidae) in Sweden	Ticks and Tick-borne Diseases	2020	Mjölby, Östergötland	Sweden	2018-11-09	2018	Horse	Equus caballus	Hy.marginatum	F	A	1	0		qRT-PCR
First records of adult Hyalomma marginatum and H. rufipes ticks (Acari: Ixodidae) in Sweden	Ticks and Tick-borne Diseases	2020	Slageryd, Korsberga, Småland	Sweden	14/09/2018	2018	Horse	Equus caballus	Hy.marginatum	F	A	1	0		qRT-PCR
First records of adult Hyalomma marginatum and H. rufipes ticks (Acari: Ixodidae) in Sweden	Ticks and Tick-borne Diseases	2020	Färgelanda, Dalsland, Västergötland	Sweden	17/09/2018	2018	Horse	Equus caballus	Hy.marginatum	M	A	1	0		qRT-PCR
First records of adult Hyalomma marginatum and H. rufipes ticks (Acari: Ixodidae) in Sweden	Ticks and Tick-borne Diseases	2020	Gävle, Gästrikland	Sweden	21/09/2018	2018	Human	Homo sapiens	Hy.marginatum	F	A	1	0		qRT-PCR
First records of adult Hyalomma marginatum and H. rufipes ticks (Acari: Ixodidae) in Sweden	Ticks and Tick-borne Diseases	2020	Funnarp, Hästveda, Hässleholm, Skåne	Sweden	25/09/2018	2018	Cattle	Bos taurus	Hy.marginatum	M	A	1	1	1	qRT-PCR				+
First records of adult Hyalomma marginatum and H. rufipes ticks (Acari: Ixodidae) in Sweden	Ticks and Tick-borne Diseases	2020	Katthammarsvik, Gotland	Sweden	2018-11-10	2018	Horse	Equus caballus	Hy.marginatum	F	A	1	1	1	qRT-PCR		+
First records of adult Hyalomma marginatum and H. rufipes ticks (Acari: Ixodidae) in Sweden	Ticks and Tick-borne Diseases	2020	Ovanåker, Hälsingland	Sweden	18/09/2018	2018	Horse	Equus caballus	Hy.marginatum	M	A	1	1	1	qRT-PCR				+
First records of adult Hyalomma marginatum and H. rufipes ticks (Acari: Ixodidae) in Sweden	Ticks and Tick-borne Diseases	2020	Klintehamn	Sweden		2018	Horse	Equus caballus	Hy.rufipes	M	A	1	1	1	qRT-PCR				+
First records of adult Hyalomma marginatum and H. rufipes ticks (Acari: Ixodidae) in Sweden	Ticks and Tick-borne Diseases	2021	Örebro	Sweden		2018	Horse	Equus caballus	Hy.rufipes	F	A	1	1	1	qRT-PCR				+
First records of adult Hyalomma marginatum and H. rufipes ticks (Acari: Ixodidae) in Sweden	Ticks and Tick-borne Diseases	2022	Veberöd	Sweden		2018	Horse	Equus caballus	Hy.rufipes	M	A	1	0		qRT-PCR				+
First records of adult Hyalomma marginatum and H. rufipes ticks (Acari: Ixodidae) in Sweden	Ticks and Tick-borne Diseases	2023	Älvnäs, Vålberg	Sweden		2018	Human		Hy.rufipes	M	A	1	1	1	qRT-PCR				+
first records of adult Hyalomma marginatum and H. rufipes ticks (Acari: Ixodidae) in Sweden	Ticks and Tick-borne Diseases	2024	Tveta, Säffle	Sweden		2018	Horse	Equus caballus	Hy.rufipes	M	A	1	0		qRT-PCR				+
First records of adult Hyalomma marginatum and H. rufipes ticks (Acari: Ixodidae) in Sweden	Ticks and Tick-borne Diseases	2025	Sölvesborg	Sweden		2018	Horse	Equus caballus	Hy.rufipes	M	A	1	1	1	qRT-PCR				+
First records of adult Hyalomma marginatum and H. rufipes ticks (Acari: Ixodidae) in Sweden	Ticks and Tick-borne Diseases	2026	Vreta kloster	Sweden		2018	Horse	Equus caballus	Hy.rufipes	F	A	1	1	1	qRT-PCR				+
First records of adult Hyalomma marginatum and H. rufipes ticks (Acari: Ixodidae) in Sweden	Ticks and Tick-borne Diseases	2027	Örserum, Gränna	Sweden		2018	Horse	Equus caballus	Hy.rufipes	M	A	1	1	1	qRT-PCR				+
First records of adult Hyalomma marginatum and H. rufipes ticks (Acari: Ixodidae) in Sweden	Ticks and Tick-borne Diseases	2028	Bjurbäcken	Sweden		2018	Horse	Equus caballus	Hy.rufipes	M	A	1	1	1	qRT-PCR				+
Adult Hyalomma marginatum tick positive for Rickettsia aeschlimannii in Austria, October 2018	Euro Surveill	2018	Melk, Lower Austria	Austria	2018-02-10	2018	Horse	Equus caballus	Hy.marginatum	M	A	1	1	1	qPCR				+
Detection of a questing Hyalomma marginatum marginatum adult female (Acari, Ixodidae) in southern Germany	Experimental and Applied Acarology	2007	Radolfzell	Germany	2006-05-01	2006	Human	Homo sapiens	Hy.marginatum marginatum	F	A	1	0
Ticks of the Hyalomma marginatum complex transported by migratory birds into Central Europe	Ticks and Tick-borne Diseases	2014	Gbelce	Slovakia	18/04/2009	2009	Bird	Acrocephalus arundinaceus	Hy.marginatum complex		N	1
Ticks of the Hyalomma marginatum complex transported by migratory birds into Central Europe	Ticks and Tick-borne Diseases	2014	Zahlinice	Czechia	20/05/2010	2010	Bird	Acrocephalus arundinaceus	Hy.marginatum complex		N	8
Ticks of the Hyalomma marginatum complex transported by migratory birds into Central Europe	Ticks and Tick-borne Diseases	2014	Gbelce	Slovakia	27/04/2009	2009	Bird	Acrocephalus scirpaceus	Hy.marginatum complex		L	2
Ticks of the Hyalomma marginatum complex transported by migratory birds into Central Europe	Ticks and Tick-borne Diseases	2014	Gbelce	Slovakia	2008-03-05	2008	Bird	Acrocephalus scirpaceus	Hy.marginatum complex		L	1
Ticks of the Hyalomma marginatum complex transported by migratory birds into Central Europe	Ticks and Tick-borne Diseases	2014	Zabrodi	Czechia	20/5/2011	2011	Bird	Acrocephalus scirpaceus	Hy.marginatum complex	F	A	1
Ticks of the Hyalomma marginatum complex transported by migratory birds into Central Europe	Ticks and Tick-borne Diseases	2014	Dolni Bousov	Czechia	2012-08-05	2012	Bird	Acrocephalus palustris	Hy.marginatum complex			1
Ticks of the Hyalomma marginatum complex transported by migratory birds into Central Europe	Ticks and Tick-borne Diseases	2014	Gbelce	Slovakia	15/04/2008	2008	Bird	Acrocephalus schoenobaenus	Hy.marginatum complex		N	1
Ticks of the Hyalomma marginatum complex transported by migratory birds into Central Europe	Ticks and Tick-borne Diseases	2014	Gbelce	Slovakia	21/04/2008	2008	Bird	Acrocephalus schoenobaenus	Hy.marginatum complex		N	1
Ticks of the Hyalomma marginatum complex transported by migratory birds into Central Europe	Ticks and Tick-borne Diseases	2014	Gbelce	Slovakia	2008-02-05	2008	Bird	Acrocephalus schoenobaenus	Hy.marginatum complex		N	1
Ticks of the Hyalomma marginatum complex transported by migratory birds into Central Europe	Ticks and Tick-borne Diseases	2014	Gbelce	Slovakia	2008-02-05	2008	Bird	Acrocephalus schoenobaenus	Hy.marginatum complex	F (adult)	N, A	2
Ticks of the Hyalomma marginatum complex transported by migratory birds into Central Europe	Ticks and Tick-borne Diseases	2014	Gbelce	Slovakia	2008-02-05	2008	Bird	Acrocephalus schoenobaenus	Hy.marginatum complex		N	3
Ticks of the Hyalomma marginatum complex transported by migratory birds into Central Europe	Ticks and Tick-borne Diseases	2014	Gbelce	Slovakia	2008-03-05	2008	Bird	Acrocephalus schoenobaenus	Hy.marginatum complex		N	1
Ticks of the Hyalomma marginatum complex transported by migratory birds into Central Europe	Ticks and Tick-borne Diseases	2014	Gbelce	Slovakia	2008-03-05	2008	Bird	Acrocephalus schoenobaenus	Hy.marginatum complex		N	1
Ticks of the Hyalomma marginatum complex transported by migratory birds into Central Europe	Ticks and Tick-borne Diseases	2014	Gbelce	Slovakia	2008-12-04	2008	Bird	Locustella luscinioides	Hy.marginatum complex		N	1
Ticks of the Hyalomma marginatum complex transported by migratory birds into Central Europe	Ticks and Tick-borne Diseases	2014	Knezmost	Czechia	27/4/2010	2010	Bird	Luscinia megarhynchos	Hy.marginatum complex		1L, 3N	4
Ticks of the Hyalomma marginatum complex transported by migratory birds into Central Europe	Ticks and Tick-borne Diseases	2014	Dolni Bousov	Czechia	2012-08-05	2012	Bird	Luscinia megarhynchos	Hy.marginatum complex		N	1
Rickettsia aeschlimannii in Hyalomma marginatum Ticks, Germany	Emerging Infectious Diseases	2011	near Pakendorf and Zerbst, Saxony-Anhalt	Germany	2007-05-01	2007	Bird	Acrocephalus scirpaceus	Hy.marginatum		A	3	3	1	PCR				+
Importation of Hyalomma marginatum, vector of Crimean-Congo haemorrhagic fever virus, into the United Kingdom by migratory birds	Ticks and Tick-borne Diseases	2012	Portland Bird Observatory, Dorset	United Kingdom	March-May, 2010-2011	2010-2011	Bird	Acrocephalus schoenobaenus	Hy.marginatum		N	1	0		RT-PCR
Importation of Hyalomma marginatum, vector of Crimean-Congo haemorrhagic fever virus, into the United Kingdom by migratory birds	Ticks and Tick-borne Diseases	2012	Portland Bird Observatory, Dorset	United Kingdom	March-May, 2010-2011	2010-2011	Bird	Oenanthe oenanthe	Hy.marginatum		N	8	0		RT-PCR
Importation of Hyalomma marginatum, vector of Crimean-Congo haemorrhagic fever virus, into the United Kingdom by migratory birds	Ticks and Tick-borne Diseases	2012	Portland Bird Observatory, Dorset	United Kingdom	March-May, 2010-2011	2010-2011	Bird	Phoenicurus phoenicurus	Hy.marginatum		N	1	0		RT-PCR
Importation of Hyalomma marginatum, vector of Crimean-Congo haemorrhagic fever virus, into the United Kingdom by migratory birds	Ticks and Tick-borne Diseases	2012	Portland Bird Observatory, Dorset	United Kingdom	March-May, 2010-2011	2010-2011	Bird	Sylvia communis	Hy.marginatum		N	4	0		RT-PCR
Strong evidence for the presence of the tick Hyalomma marginatum Koch, 1844 in southern continental France	Ticks and Tick-borne Diseases	2016	St Laurent d’Aigouze	France	2008-05-01	2008	Horse	Equus caballus	Hy.marginatum	F	A	2
Strong evidence for the presence of the tick Hyalomma marginatum Koch, 1844 in southern continental France	Ticks and Tick-borne Diseases	2016	Lansargues	France	2008-06-01	2008	Horse	Equus caballus	Hy.marginatum	F	A	1
Strong evidence for the presence of the tick Hyalomma marginatum Koch, 1844 in southern continental France	Ticks and Tick-borne Diseases	2016	Aigues-Mortes	France	2010-05-01	2010	Horse	Equus caballus	Hy.marginatum	F	A	1
Strong evidence for the presence of the tick Hyalomma marginatum Koch, 1844 in southern continental France	Ticks and Tick-borne Diseases	2016	Aigues-Mortes	France	2015-05-01	2015	Horse	Equus caballus	Hy.marginatum	M/F	A	7
Strong evidence for the presence of the tick Hyalomma marginatum Koch, 1844 in southern continental France	Ticks and Tick-borne Diseases	2016	Le Grau du Roi	France	2015-05-01	2015	Horse	Equus caballus	Hy.marginatum	M/F	A	2
Strong evidence for the presence of the tick Hyalomma marginatum Koch, 1844 in southern continental France	Ticks and Tick-borne Diseases	2016	Estagnol	France	2012-04-01	2012	Bird	Erithacus rubecula	Hy.marginatum		N	1
Strong evidence for the presence of the tick Hyalomma marginatum Koch, 1844 in southern continental France	Ticks and Tick-borne Diseases	2016	Estagnol	France	2012-11-01	2012	Bird	Erithacus rubecula	Hy.marginatum		N	1
Strong evidence for the presence of the tick Hyalomma marginatum Koch, 1844 in southern continental France	Ticks and Tick-borne Diseases	2016	Estagnol	France	2013-04-01	2013	Bird	Prunella modularis	Hy.marginatum		N	2
Strong evidence for the presence of the tick Hyalomma marginatum Koch, 1844 in southern continental France	Ticks and Tick-borne Diseases	2016	Mèze	France	2015-06-01	2015	Horse	Equus caballus	Hy.marginatum	M	A	3
Strong evidence for the presence of the tick Hyalomma marginatum Koch, 1844 in southern continental France	Ticks and Tick-borne Diseases	2016	Lauret	France	2014-05-01	2014	Human	Homo sapiens	Hy.marginatum	F	A	1
Strong evidence for the presence of the tick Hyalomma marginatum Koch, 1844 in southern continental France	Ticks and Tick-borne Diseases	2016	Pompignan	France	2016-04-01	2016	Horse	Equus caballus	Hy.marginatum	M/F	A	63
Strong evidence for the presence of the tick Hyalomma marginatum Koch, 1844 in southern continental France	Ticks and Tick-borne Diseases	2016	Estagnol	France	2013-04-01	2013	Bird	Sylvia atricapilla	Hy.rufipes	N		1
Strong evidence for the presence of the tick Hyalomma marginatum Koch, 1844 in southern continental France	Ticks and Tick-borne Diseases	2016	Estagnol	France	2013-04-01	2013	Bird	Sylvia atricapilla	Hy.rufipes	N		1
Molecular analysis of Crimean-Congo hemorrhagic fever virus and Rickettsia in Hyalomma marginatum ticks removed from patients (Spain) and birds (Spain and Morocco), 2009–2015	Ticks and Tick-borne Diseases	2016	La Rioja	Spain		2012-2015	Human	Homo sapiens	Hy.marginatum	7M/5F	A	12	2	0.167	PCR, RT-PCR				+
Molecular analysis of Crimean-Congo hemorrhagic fever virus and Rickettsia in Hyalomma marginatum ticks removed from patients (Spain) and birds (Spain and Morocco), 2009–2015	Ticks and Tick-borne Diseases	2016	La Rioja	Spain		2009-2015	Bird	Acrocephalus arundinaceus	Hy.marginatum		N	7	7	1	PCR, RT-PCR				+
Molecular analysis of Crimean-Congo hemorrhagic fever virus and Rickettsia in Hyalomma marginatum ticks removed from patients (Spain) and birds (Spain and Morocco), 2009–2015	Ticks and Tick-borne Diseases	2016	La Rioja	Spain		2009-2015	Bird	Acrocephalus scirpaceus	Hy.marginatum		N	10	4	0.4	PCR, RT-PCR				+
Molecular analysis of Crimean-Congo hemorrhagic fever virus and Rickettsia in Hyalomma marginatum ticks removed from patients (Spain) and birds (Spain and Morocco), 2009–2015	Ticks and Tick-borne Diseases	2016	La Rioja	Spain		2009-2015	Bird	Aegithalos caudatus	Hy.marginatum		L	1			PCR, RT-PCR
Molecular analysis of Crimean-Congo hemorrhagic fever virus and Rickettsia in Hyalomma marginatum ticks removed from patients (Spain) and birds (Spain and Morocco), 2009–2015	Ticks and Tick-borne Diseases	2016	La Rioja	Spain		2009-2015	Bird	Carduelis cannabina	Hy.marginatum		N	2			PCR, RT-PCR
Molecular analysis of Crimean-Congo hemorrhagic fever virus and Rickettsia in Hyalomma marginatum ticks removed from patients (Spain) and birds (Spain and Morocco), 2009–2015	Ticks and Tick-borne Diseases	2016	La Rioja	Spain		2009-2015	Bird	Chloris chloris	Hy.marginatum		N	3			PCR, RT-PCR
Molecular analysis of Crimean-Congo hemorrhagic fever virus and Rickettsia in Hyalomma marginatum ticks removed from patients (Spain) and birds (Spain and Morocco), 2009–2015	Ticks and Tick-borne Diseases	2016	La Rioja	Spain		2009-2015	Bird	Carduelis citrinella	Hy.marginatum		N	2			PCR, RT-PCR
Molecular analysis of Crimean-Congo hemorrhagic fever virus and Rickettsia in Hyalomma marginatum ticks removed from patients (Spain) and birds (Spain and Morocco), 2009–2015	Ticks and Tick-borne Diseases	2016	La Rioja	Spain		2009-2015	Bird	Cyanistes caeruleus	Hy.marginatum		N	6	1	0.167	PCR, RT-PCR				+
Molecular analysis of Crimean-Congo hemorrhagic fever virus and Rickettsia in Hyalomma marginatum ticks removed from patients (Spain) and birds (Spain and Morocco), 2009–2015	Ticks and Tick-borne Diseases	2016	La Rioja	Spain		2009-2015	Bird	Emberiza cia	Hy.marginatum		N	4			PCR, RT-PCR
Molecular analysis of Crimean-Congo hemorrhagic fever virus and Rickettsia in Hyalomma marginatum ticks removed from patients (Spain) and birds (Spain and Morocco), 2009–2015	Ticks and Tick-borne Diseases	2016	La Rioja	Spain		2009-2015	Bird	Emberiza hortulana	Hy.marginatum	1M/1F	5L/11N	18	6 (2L/4N)	33.3% / (11%L/22%N)	PCR, RT-PCR				+
Molecular analysis of Crimean-Congo hemorrhagic fever virus and Rickettsia in Hyalomma marginatum ticks removed from patients (Spain) and birds (Spain and Morocco), 2009–2015	Ticks and Tick-borne Diseases	2016	La Rioja	Spain		2009-2015	Bird	Falco tinnunculus	Hy.marginatum		N	1			PCR, RT-PCR
Molecular analysis of Crimean-Congo hemorrhagic fever virus and Rickettsia in Hyalomma marginatum ticks removed from patients (Spain) and birds (Spain and Morocco), 2009–2015	Ticks and Tick-borne Diseases	2016	La Rioja	Spain		2009-2015	Bird	Ficedula hypoleuca	Hy.marginatum		N	1			PCR, RT-PCR
Molecular analysis of Crimean-Congo hemorrhagic fever virus and Rickettsia in Hyalomma marginatum ticks removed from patients (Spain) and birds (Spain and Morocco), 2009–2015	Ticks and Tick-borne Diseases	2016	La Rioja	Spain		2009-2015	Bird	Fringilla coelebs	Hy.marginatum		1L/1N	2			PCR, RT-PCR
Molecular analysis of Crimean-Congo hemorrhagic fever virus and Rickettsia in Hyalomma marginatum ticks removed from patients (Spain) and birds (Spain and Morocco), 2009–2015	Ticks and Tick-borne Diseases	2016	La Rioja	Spain		2009-2015	Bird	Lullula arborea	Hy.marginatum		L	8	6	0.75	PCR, RT-PCR				+
Molecular analysis of Crimean-Congo hemorrhagic fever virus and Rickettsia in Hyalomma marginatum ticks removed from patients (Spain) and birds (Spain and Morocco), 2009–2015	Ticks and Tick-borne Diseases	2016	La Rioja	Spain		2009-2015	Bird	Luscinia megarhynchos	Hy.marginatum	1M/1F	1L/7N	10	3 (3N)	30% / (42.9%N)	PCR, RT-PCR				+	+ (and 1F is + for R. sibirica subsp.Mongolitimonae)
Molecular analysis of Crimean-Congo hemorrhagic fever virus and Rickettsia in Hyalomma marginatum ticks removed from patients (Spain) and birds (Spain and Morocco), 2009–2015	Ticks and Tick-borne Diseases	2016	La Rioja	Spain		2009-2015	Bird	Oriolus oriolus	Hy.marginatum		N	2	1	0.5	PCR, RT-PCR				+
Molecular analysis of Crimean-Congo hemorrhagic fever virus and Rickettsia in Hyalomma marginatum ticks removed from patients (Spain) and birds (Spain and Morocco), 2009–2015	Ticks and Tick-borne Diseases	2016	La Rioja	Spain		2009-2015	Bird	Parus major	Hy.marginatum	4M	1L/3N	8	2 (1N/1M)	25% / (12.5%/12.5%)	PCR, RT-PCR				+	+ (and 1M is + for R. sibirica subsp.Mongolitimonae)
Molecular analysis of Crimean-Congo hemorrhagic fever virus and Rickettsia in Hyalomma marginatum ticks removed from patients (Spain) and birds (Spain and Morocco), 2009–2015	Ticks and Tick-borne Diseases	2016	La Rioja	Spain		2009-2015	Bird	Passer domesticus	Hy.marginatum		2L/4N	6			PCR, RT-PCR
Molecular analysis of Crimean-Congo hemorrhagic fever virus and Rickettsia in Hyalomma marginatum ticks removed from patients (Spain) and birds (Spain and Morocco), 2009–2015	Ticks and Tick-borne Diseases	2016	La Rioja	Spain		2009-2015	Bird	Petronia petronia	Hy.marginatum		1L/1N	2	1 (1L)	0.5	PCR, RT-PCR				+
Molecular analysis of Crimean-Congo hemorrhagic fever virus and Rickettsia in Hyalomma marginatum ticks removed from patients (Spain) and birds (Spain and Morocco), 2009–2015	Ticks and Tick-borne Diseases	2016	La Rioja	Spain		2009-2015	Bird	Phoenicurus ochruros	Hy.marginatum		N	1			PCR, RT-PCR
Molecular analysis of Crimean-Congo hemorrhagic fever virus and Rickettsia in Hyalomma marginatum ticks removed from patients (Spain) and birds (Spain and Morocco), 2009–2015	Ticks and Tick-borne Diseases	2016	La Rioja	Spain		2009-2015	Bird	Turdus merula	Hy.marginatum		16L/15N	31	2	0.065	PCR, RT-PCR				+
Molecular analysis of Crimean-Congo hemorrhagic fever virus and Rickettsia in Hyalomma marginatum ticks removed from patients (Spain) and birds (Spain and Morocco), 2009–2015	Ticks and Tick-borne Diseases	2016	Palencia	Spain		2013	Bird	Buteo buteo	Hy.marginatum		N	24	13	0.54	PCR, RT-PCR				+
The Complete Sequence of a West Nile Virus Lineage 2 Strain Detected in a Hyalomma marginatum marginatum Tick Collected from a Song Thrush (Turdus philomelos) in Eastern Romania in 2013 Revealed Closest Genetic Relationship to Strain Volgograd 2007	Plos ONE	2014	Danube Delta Biosphere Reserve, Enisala/Romanian Danube Delta	Romania	7/1/2012 - 8/31/2013	2012-2013	Bird	Passer montanus	Hy.marginatum marginatum			19	0		RT-qPCR
The Complete Sequence of a West Nile Virus Lineage 2 Strain Detected in a Hyalomma marginatum marginatum Tick Collected from a Song Thrush (Turdus philomelos) in Eastern Romania in 2013 Revealed Closest Genetic Relationship to Strain Volgograd 2008	Plos ONE	2014	Danube Delta Biosphere Reserve, Enisala/Romanian Danube Delta	Romania			Bird	Passer montanus	Hy.marginatum marginatum						RT-qPCR
The Complete Sequence of a West Nile Virus Lineage 2 Strain Detected in a Hyalomma marginatum marginatum Tick Collected from a Song Thrush (Turdus philomelos) in Eastern Romania in 2013 Revealed Closest Genetic Relationship to Strain Volgograd 2009	Plos ONE	2014	Danube Delta Biosphere Reserve, Enisala/Romanian Danube Delta	Romania	2012-05-01	2012	Bird	Acrocephalus arundinaceus and Oriolus oriolus	Hy.marginatum marginatum			1	0		RT-qPCR
The Complete Sequence of a West Nile Virus Lineage 2 Strain Detected in a Hyalomma marginatum marginatum Tick Collected from a Song Thrush (Turdus philomelos) in Eastern Romania in 2013 Revealed Closest Genetic Relationship to Strain Volgograd 2010	Plos ONE	2014	Danube Delta Biosphere Reserve, Enisala/Romanian Danube Delta	Romania	2012-05-01	2012	Bird	Oriolus oriolus	Hy.marginatum marginatum			10	0		RT-qPCR
The Complete Sequence of a West Nile Virus Lineage 2 Strain Detected in a Hyalomma marginatum marginatum Tick Collected from a Song Thrush (Turdus philomelos) in Eastern Romania in 2013 Revealed Closest Genetic Relationship to Strain Volgograd 2011	Plos ONE	2014	Danube Delta Biosphere Reserve, Enisala/Romanian Danube Delta	Romania	2013-08-27	2013	Bird	Turdus philomelos	Hy.marginatum marginatum			1	1	1	RT-qPCR															+
Imported Hyalomma ticks in the Netherlands 2018-2020	Parasites & Vectors	2021	Odoorn, Drenthe	Netherlands	2019-07-14	2019	Horse	Equus caballus	Hy.marginatum	F	A	1	1	1	RT-PCR				+
Imported Hyalomma ticks in the Netherlands 2018-2020	Parasites & Vectors	2021	Dronten, Flevoland	Netherlands	2019-07-30	2019	Horse	Equus caballus	Hy.marginatum	F	A	1	0		RT-PCR
Imported Hyalomma ticks in the Netherlands 2018-2020	Parasites & Vectors	2021	Linde, Drenthe	Netherlands	2019-08-14	2019	Horse	Equus caballus	Hy.marginatum	F	A	1	0		RT-PCR
Imported Hyalomma ticks in the Netherlands 2018-2020	Parasites & Vectors	2021	Eén, Drenthe	Netherlands	2019-08-14	2019	Horse	Equus caballus	Hy.marginatum	F	A	1	0		RT-PCR
Imported Hyalomma ticks in the Netherlands 2018-2020	Parasites & Vectors	2021	Tiendeveen, Drenthe	Netherlands	2019-08-20	2019	Horse	Equus caballus	Hy.marginatum	M	A	1	0		RT-PCR
Imported Hyalomma ticks in the Netherlands 2018-2020	Parasites & Vectors	2021	Noordwolde, Friesland	Netherlands	2019-08-23	2019	Horse	Equus caballus	Hy.marginatum	F	A	1	0		RT-PCR
Imported Hyalomma ticks in the Netherlands 2018-2020	Parasites & Vectors	2021	Rucphen, Noord-Brabant	Netherlands	2019-08-27	2019	Human	Homo sapiens	Hy.marginatum	M	A	1	0		RT-PCR
Imported Hyalomma ticks in the Netherlands 2018-2020	Parasites & Vectors	2021	Emmer-Compascuum	Netherlands	2019-08-07	2019	Horse	Equus caballus	Hy.marginatum	M	A	1	0		RT-PCR
Imported Hyalomma ticks in the Netherlands 2018-2020	Parasites & Vectors	2021	Amen, Drenthe	Netherlands	2020-05-04	2020	Horse	Equus caballus	Hy.marginatum	F	A	1	0		RT-PCR
Imported Hyalomma ticks in the Netherlands 2018-2020	Parasites & Vectors	2021	Oosterhout, Gelderland	Netherlands	2020-08-04	2020	Horse	Equus caballus	Hy.marginatum	F	A	1	0		RT-PCR
Imported Hyalomma ticks in the Netherlands 2018-2020	Parasites & Vectors	2021	Oostvoorne, Zuid-Holland	Netherlands	2020-08-15	2020	Horse	Equus caballus	Hy.marginatum	F	A	1	0		RT-PCR
Imported Hyalomma ticks in the Netherlands 2018-2020	Parasites & Vectors	2021	Wageningen, Gelderland	Netherlands	2019-09-20	2019	Horse	Equus caballus	Hy.marginatum	F	A	1	0		RT-PCR
Imported Hyalomma ticks in the Netherlands 2018-2020	Parasites & Vectors	2021	Almere, Flevoland	Netherlands	2012-06-05	2019	Bird		Hy.rufipes	N		1	0		RT-PCR
Imported Hyalomma ticks in the Netherlands 2018-2020	Parasites & Vectors	2021	Rockanje, Zuid-Holland	Netherlands	2020-08-11	2019	Horse	Equus caballus	Hy.rufipes	F	A	1	0		RT-PCR
First report of adult Hyalomma marginatum rufipes (vector of Crimean-Congo haemorrhagic fever virus) on cattle under a continental climate in Hungary	Parasites & Vectors	2012	South-western Hungary	Hungary	2011-09-01	2011	Cattle	Bos taurus	Hy.marginatum rufipes	M	A	1
First report of adult Hyalomma marginatum rufipes (vector of Crimean-Congo haemorrhagic fever virus) on cattle under a continental climate in Hungary	Parasites & Vectors	2012	South-western Hungary	Hungary	2011-09-01	2011	Cattle	Bos taurus	Hy.marginatum rufipes	M	A	1
Survey of Crimean-Congo Hemorrhagic Fever Enzootic Focus, Spain, 2011-2015	Emerging Infectious Diseases	2019	Toledo	Spain		2011	Ground		Hy.marginatum			78	0		RT-PCR
Survey of Crimean-Congo Hemorrhagic Fever Enzootic Focus, Spain, 2011-2015	Emerging Infectious Diseases	2019	Huesca	Spain	2019-07-14	2011	Ground		Hy.marginatum			128	0		RT-PCR
Survey of Crimean-Congo Hemorrhagic Fever Enzootic Focus, Spain, 2011-2015	Emerging Infectious Diseases	2019	Cáceres	Spain		2011	Deer	Cervus elaphus	Hy.marginatum			4	0		RT-PCR
Survey of Crimean-Congo Hemorrhagic Fever Enzootic Focus, Spain, 2011-2015	Emerging Infectious Diseases	2019	Cáceres	Spain		2013	Deer	Cervus elaphus	Hy.marginatum			23	0		RT-PCR
Survey of Crimean-Congo Hemorrhagic Fever Enzootic Focus, Spain, 2011-2015	Emerging Infectious Diseases	2019	Cáceres	Spain		2015	Cattle	Bos taurus	Hy.marginatum	F	A	5	1	0.2	RT-PCR	+
Rickettsia aeschlimannii in Spain: molecular evidence in Hyalomma marginatum and five other tick species that feed on humans	Emerging Infectious Diseases	2003	Castilla y León	Spain		-	Human	Homo sapiens	Hy.marginatum	-	-	324	19	0.0586	PCR				+
Molecular screening of Anaplasmataceae in ticks collected from cattle in Corsica, France	Experimental and Applied Acarology	2020	Ponte-Leccia	France	2017-08-23	2017	Cattle	Bos taurus	Hy.marginatum			80	2	0.025	rPCR																													+
Molecular screening of Anaplasmataceae in ticks collected from cattle in Corsica, France	Experimental and Applied Acarology	2020	Nessa	France	2018-08-21	2018	Cattle	Bos taurus	Hy.marginatum			136	2	0.015	rPCR																								+
First molecular detection of Francisella-like endosymbionts in Hyalomma and Rhipicephalus tick species collected from vertebrate hosts from Sardinia island, Italy	Experimental and Applied Acarology	2019	Baunei	Italy		2018	Mouflon	Ovis musimon	Hy.marginatum	F	A	1			PCR
First molecular detection of Francisella-like endosymbionts in Hyalomma and Rhipicephalus tick species collected from vertebrate hosts from Sardinia island, Italy	Experimental and Applied Acarology	2019	Laerru	Italy		2018	Cattle	Bos taurus	Hy.marginatum	F	A	2			PCR
First molecular detection of Francisella-like endosymbionts in Hyalomma and Rhipicephalus tick species collected from vertebrate hosts from Sardinia island, Italy	Experimental and Applied Acarology	2019	S. Anna Arresi	Italy		2018	Sheep	Ovis aries	Hy.marginatum	F	A	2			PCR
First molecular detection of Francisella-like endosymbionts in Hyalomma and Rhipicephalus tick species collected from vertebrate hosts from Sardinia island, Italy	Experimental and Applied Acarology	2019	Villagrande	Italy		2018	Swine	Sus domesticus	Hy.marginatum	F	A	2	2		PCR																																+
First molecular detection of Francisella-like endosymbionts in Hyalomma and Rhipicephalus tick species collected from vertebrate hosts from Sardinia island, Italy	Experimental and Applied Acarology	2019	Berchidda	Italy		2018	Wild boar	Sus scrofa	Hy.marginatum	F	A	1	1		PCR																																+
A divergent Anaplasma phagocytophilum variant in an Ixodes tick from a migratory bird; Mediterranean basin	Infect Ecol Epidemiol	2020	Antikythira	Greece	Mar-May, 2010	2010	Birds		Hy.marginatum sensu lato		221N/74L	331	0		qPCR
A divergent Anaplasma phagocytophilum variant in an Ixodes tick from a migratory bird; Mediterranean basin	Infect Ecol Epidemiol	2020	Capri	Italy	Apr-May, 2010	2010									qPCR
Ticks (Acari: Ixodidae) parasitizing migrating and local breeding birds in Finland	Experimental and Applied Acarology	2021	Jurmo	Finland	2018-05-01	2018	Bird	Sylvia nisoria	Hy.marginatum			2
Ticks (Acari: Ixodidae) parasitizing migrating and local breeding birds in Finland	Experimental and Applied Acarology	2021	Joensuu	Finland	2018-05-01	2018	Bird	Phylloscopus sibilatrix	Hy.marginatum			1
Spotted fever Rickettsia species in Hyalomma and Ixodes ticks infesting migratory birds in the European Mediterranean area	Parasites & Vectors	2014	Capri and Antikythira	Italy and Greece		2009-2010	Migratory birds		Hy.marginatum sensu lato		L/N	658	331	0.503	qPCR		+ (16 ticks; 7L; 9N)		+ (300 ticks; 73L, 227N)		+ (15 ticks; 11L; 4N)
Spotted fever Rickettsia species in Hyalomma and Ixodes ticks infesting migratory birds in the European Mediterranean area	Parasites & Vectors	2014	Capri and Antikythira	Italy and Greece		2009-2010	Migratory birds		Hy.marginatum		N	1	1	1	qPCR				+
Ixodid ticks in Bosnia and Herzegovina	Experimental and Applied Acarology	2011		Bosnia Herzegovina		2004	Cattle	Bos taurus	Hy.marginatum			127
Ixodid ticks in Bosnia and Herzegovina	Experimental and Applied Acarology	2011		Bosnia Herzegovina		2004	Sheep	Ovis aries	Hy.marginatum			311
Ixodid ticks in Bosnia and Herzegovina	Experimental and Applied Acarology	2011		Bosnia Herzegovina		2004	Goat	Capra hircus	Hy.marginatum			11
Ixodid ticks in Bosnia and Herzegovina	Experimental and Applied Acarology	2011		Bosnia Herzegovina		2004	Dog	Canis familiaris	Hy.marginatum			123
Tick surveillance in Great Britain	Vector-Borne and Zoonotic Diseases	2011		United Kingdom		2005-2009	Horse	Equus caballus	Hy.marginatum	M	A	1
Rickettsia conorii israelensis in Rhipicephalus sanguineus ticks, Sardinia, Italy	Ticks and Tick-borne Diseases	2014	Urzulei, Ogliastra	Italy	2010-06-01	2010	Horse	Equus caballus	Hy.marginatum marginatum	9M/3F	A	12	1	0.083	PCR				+
Crimean-Congo hemorrhagic fever virus in ticks collected from livestock in Albania	Infection, Genetics and Evolution	2017	Berat	Albania		2007-2014	Livestock		Hy.marginatum	3F/1M	A	4	0		Nested RT-PCR
Crimean-Congo hemorrhagic fever virus in ticks collected from livestock in Albania	Infection, Genetics and Evolution	2017	Korce	Albania		2007-2014	Livestock		Hy.marginatum	3F/3M	A	6	0		Nested RT-PCR
Crimean-Congo hemorrhagic fever virus in ticks collected from livestock in Albania	Infection, Genetics and Evolution	2017	Elbasan	Albania		2007-2014	Livestock		Hy.marginatum	1F/3M	A	4	0		Nested RT-PCR
Crimean-Congo hemorrhagic fever virus in ticks collected from livestock in Albania	Infection, Genetics and Evolution	2017	Shkoder	Albania		2007-2014	Livestock		Hy.marginatum	F	A	1	0		Nested RT-PCR
Crimean-Congo hemorrhagic fever virus in ticks collected from livestock in Albania	Infection, Genetics and Evolution	2017	Gjirokaster	Albania		2007-2014	Livestock		Hy.marginatum	7F/3M	A	10	0		Nested RT-PCR
Crimean-Congo hemorrhagic fever virus in ticks collected from livestock in Albania	Infection, Genetics and Evolution	2017	Kukes	Albania		2007-2014	Livestock		Hy.marginatum	152F/189M	A	341	16	0.047	Nested RT-PCR	+
Ecotyping of Anaplasma phagocytophilum from Wild Ungulates and Ticks Shows Circulation of Zoonotic Strains in Northeastern Italy	Animals	2021	Euganean Hills Regional Park	Italy		2017-2019	Wild boar	Sus scrofa	Hy.marginatum	M	A	1	0		PCR, RT-PCR
Molecular characterization and phylogenetic analysis of Babesia and Theileria spp. in ticks from domestic and wild hosts in Sardinia	Acta Tropica	2019	Orgosolo	Italy	Apr-Oct, 2017	2017	Human	Homo sapiens	Hy.marginatum			1	0		PCR
Molecular characterization and phylogenetic analysis of Babesia and Theileria spp. in ticks from domestic and wild hosts in Sardinia	Acta Tropica	2019	Alghero	Italy	Apr-Oct, 2017	2017	Wild boar	Sus scrofa	Hy.marginatum			4	0		PCR
Molecular characterization and phylogenetic analysis of Babesia and Theileria spp. in ticks from domestic and wild hosts in Sardinia	Acta Tropica	2019	Talana	Italy	Apr-Oct, 2017	2017	Mouflon	Ovis musimon	Hy.marginatum			1	0		PCR
Molecular characterization and phylogenetic analysis of Babesia and Theileria spp. in ticks from domestic and wild hosts in Sardinia	Acta Tropica	2019	Asinara	Italy	Apr-Oct, 2017	2017	Bird	Saxicola rubetra	Hy.marginatum			8	2	0.25	PCR																				+
Molecular characterization and phylogenetic analysis of Babesia and Theileria spp. in ticks from domestic and wild hosts in Sardinia	Acta Tropica	2019	Uta	Italy	Apr-Oct, 2017	2017	Cattle	Bos taurus	Hy.marginatum			4	1	0.25	PCR																				+
Detection of tick-borne pathogens in ticks collected in the suburban area of Monte Romano, Lazio Region, Central Italy	Ann Ist Super Sanita	2019	Monte Romano, Viterbo	Italy		2012-2013	Ground		Hy.marginatum			12	12	1	PCR, RT-PCR				+ (8 - 66.7%)				+ (3 - 25%)		+ (6 - 50%)							+ (4 - 33%)								+ (2 - 16%)							+ (8 - 66%)
Efficiency of flagging and dragging for tick collection	Experimental and Applied Acarology	2013	Parco Regionale Gallipoli Cognato Piccole Dolomiti Lucane	Italy					Hy.marginatum
A retrospective study of the characterization of Rickettsia species in ticks collected from humans	Ticks and Tick-borne Diseases	2017	Messina, Sicily	Italy		2012-2013	Human	Homo sapiens	Hy.marginatum			2	2	1	PCR				+
Increased prevalence of Rickettsia aeschlimannii in Castilla y León, Spain	European Journal of Clinical Microbiology & Infectious Diseases	2008	Castilla y León	Spain		2004-2007	Human	Homo sapiens	Hy.marginatum marginatum	359M/152F	511A/4N	515	73 (46M/26F/1N)	0.142	PCR				+																									+ (2 Males)
Spotted Fever Group Rickettsiae in Ticks Feeding on Humans in Northwestern Spain	Annals of the New York Academy of Sciences	2006	Castilla y León	Spain		1997-2003	Human	Homo sapiens	Hy.marginatum marginatum			426	26	0.061	PCR				+
Urban Breeding Corvids as Disseminators of Ticks and Emerging Tick-Borne Pathogens	Vector-Borne and Zoonotic Diseases	2017	Sebes	Romania	2013-06-01	2013	Bird	Corvus monedula	Hy.marginatum marginatum		N	1	0		PCR
Ticks infesting domestic animals in northern Greece	Experimental and Applied Acarology	2008	Western Macedonia	Greece		2003-2006	Livestock		Hy.marginatum marginatum			53
Ticks infesting domestic animals in northern Greece	Experimental and Applied Acarology	2008	Central Macedonia	Greece		2003-2006	Livestock		Hy.marginatum marginatum			170
Ticks infesting domestic animals in northern Greece	Experimental and Applied Acarology	2008	Eastern Macedonia	Greece		2003-2006	Livestock		Hy.marginatum marginatum			140
Ticks infesting domestic animals in northern Greece	Experimental and Applied Acarology	2008	Thrace	Greece		2003-2006	Livestock		Hy.marginatum marginatum			40
Ticks, tick-borne rickettsiae, and Coxiella burnetii in the Greek Island of Cephalonia	Annals of the New York Academy of Sciences	2006	Cephalonia	Greece		1998-1999	Goat	Capra hircus	Hy.marginatum marginatum	M	A	5	0		PCR, Nested PCR
Ticks, tick-borne rickettsiae, and Coxiella burnetii in the Greek Island of Cephalonia	Annals of the New York Academy of Sciences	2006	Cephalonia	Greece		1998-1999	Sheep	Ovis aries	Hy.marginatum marginatum	12F/46M	A	58	2	0.0345	PCR, Nested PCR																	+
Ticks, tick-borne rickettsiae, and Coxiella burnetii in the Greek Island of Cephalonia	Annals of the New York Academy of Sciences	2006	Cephalonia	Greece		1998-1999	Cattle	Bos taurus	Hy.marginatum marginatum	10F/35M	A	45	0		PCR, Nested PCR
Ticks, tick-borne rickettsiae, and Coxiella burnetii in the Greek Island of Cephalonia	Annals of the New York Academy of Sciences	2006	Cephalonia	Greece		1998-1999	Horse	Equus caballus	Hy.marginatum marginatum	7F/10M	A	17	0		PCR, Nested PCR
Ticks, tick-borne rickettsiae, and Coxiella burnetii in the Greek Island of Cephalonia	Annals of the New York Academy of Sciences	2006	Cephalonia	Greece		1998-1999	Dog	Canis familiaris	Hy.marginatum marginatum	3F/2M	A	5	0		PCR, Nested PCR
On the potential roles of ticks and migrating birds in the ecology of West Nile virus	Infect Ecol Epidemiol	2014	Antikythira+Capri	Italy and Greece		2009+2010	Migratory birds		Hy.marginatum complex	195L/462N	L/N	659	0		RT qPCR	Sequencing data for the 10 Hyalomma ticks revealed that nine were H. rufipes and one was H. marginatum (
Molecular detection of Crimean-Congo hemorrhagic fever virus in ticks, Greece, 2012-2014	Parasitology Research	2017		Greece		2012-2014	Sheep+Goat	Ovis aries and Capra hircus	Hy.marginatum			10	0		qPCR
Ixodid ticks on wild donkeys in a Mediterranean nature reserve (Asinara National Park): diversity and risk factors	Medical and Veterinary Entomology	2018	Asinara National Park, Sardinia	Italy	Jun-Nov, 2015	2015	Donkey	Equus asinus	Hy.marginatum	7M/5F	A	12
Molecular detection and characterization of spotted fever group rickettsiae in ticks from Central Italy	Ticks and Tick-borne Diseases	2016	Livorno, Pianosa Island	Italy		2012-2013	Ground		Hy.marginatum			10	1	0.1	Nested PCR				+
Assessing the role of migratory birds in the introduction of ticks and tick-borne pathogens from African countries: An Italian experience	Ticks and Tick-borne Diseases	2019	Ventotene island	Italy	Apr-May, 2013	2013	Migratory birds (Caprimulgus europaeus - 2N + for R. aeschlimannii and 1N for Flavivirus / Phoenicurus phoenicurus - 2N + for R. aeschlimannii / Motacilla flava - 1N + for R. aeschlimannii and 1N+for WNV		Hy.marginatum	3L/7N	L/N	10	5	0.5	qPCR				+ (5)											+ (1)	+ (1)
Assessing the role of migratory birds in the introduction of ticks and tick-borne pathogens from African countries: An Italian experience	Ticks and Tick-borne Diseases	2019	Ventotene island	Italy	Apr-May, 2013	2013	Migratory birds		Hy.rufipes	172L/194N	L/N	366	140	0.383	qPCR				+
Assessing the role of migratory birds in the introduction of ticks and tick-borne pathogens from African countries: An Italian experience	Ticks and Tick-borne Diseases	2019	Ventotene island	Italy	Apr-May, 2013	2013	Migratory birds		Hyalomma spp.			54	12	0.222	qPCR				+
Single genotype of Anaplasma phagocytophilum identified from ticks, Camargue, France	Emerg Infect Dis	2013	Camargue	France		2007-2010	Ground		Hy.marginatum			5	1	0.2	Nested PCR																													+
GroEL typing and phylogeny of Anaplasma species in ticks from domestic and wild vertebrates	Ticks and Tick-borne Diseases	2018	Bortigiadas	Italy		2007-2010	Sheep	Ovis aries	Hy.marginatum			2	0		PCR
GroEL typing and phylogeny of Anaplasma species in ticks from domestic and wild vertebrates	Ticks and Tick-borne Diseases	2018	Perfugas	Italy		2007-2010	Cattle	Bos taurus	Hy.marginatum			2	0		PCR
GroEL typing and phylogeny of Anaplasma species in ticks from domestic and wild vertebrates	Ticks and Tick-borne Diseases	2018	Perfugas	Italy		2007-2010	Goat	Capra hircus	Hy.marginatum			2	0		PCR
GroEL typing and phylogeny of Anaplasma species in ticks from domestic and wild vertebrates	Ticks and Tick-borne Diseases	2018	Asinara	Italy		2007-2010	Bird	Curruca communis	Hy.marginatum			2	2	1	PCR																													+	+
GroEL typing and phylogeny of Anaplasma species in ticks from domestic and wild vertebrates	Ticks and Tick-borne Diseases	2018	Asinara	Italy		2007-2010	Bird	Phoenicurus phoenicurus	Hy.marginatum			1	0		PCR
GroEL typing and phylogeny of Anaplasma species in ticks from domestic and wild vertebrates	Ticks and Tick-borne Diseases	2018	Asinara	Italy		2007-2010	Bird	Saxicola rubetra	Hy.marginatum			1	0		PCR
GroEL typing and phylogeny of Anaplasma species in ticks from domestic and wild vertebrates	Ticks and Tick-borne Diseases	2018	Alghero	Italy		2007-2010	Wild boar	Sus scrofa	Hy.marginatum			4	1	0.25	PCR																														+
Lyme borreliosis spirochetes and spotted fever group rickettsiae in ixodid ticks from Pianosa island, Tuscany Archipelago, Italy	Vector-Borne and Zoonotic Diseases	2013	Pianosa	Italy		2004-2007	Ground		Hy.marginatum			11	2	0.182	PCR				+
Detection of Rickettsia hoogstraalii, Rickettsia helvetica, Rickettsia massiliae, Rickettsia slovaca and Rickettsia aeschlimannii in ticks from Sardinia, Italy	Ticks and Tick-borne Diseases	2017	Urzulei, Sardinia	Italy	May-Sept, 2014	2014	Deer	Cervus elaphus corsicanus	Hy.marginatum marginatum			3	0		PCR
Detection of Rickettsia hoogstraalii, Rickettsia helvetica, Rickettsia massiliae, Rickettsia slovaca and Rickettsia aeschlimannii in ticks from Sardinia, Italy	Ticks and Tick-borne Diseases	2017	Gairo, Sardinia	Italy	May-Sept, 2015	2014	Mouflon	Ovis musimon	Hy.marginatum marginatum			2	1	0.5	PCR				+
Crimean-Congo hemorrhagic fever virus lineages Europe 1 and Europe 2 in Bulgarian ticks	Ticks and Tick-borne Diseases	2016	Blagoevgrad	Bulgaria	Jun-Jul, 2014	2014	Livestock		Hy.marginatum	50M/26F	76A/1N	77	0		qRT-PCR
Crimean-Congo hemorrhagic fever virus lineages Europe 1 and Europe 2 in Bulgarian ticks	Ticks and Tick-borne Diseases	2016	Kardzhali	Bulgaria	Jun-Jul, 2014	2014	Livestock		Hy.marginatum	220M/169F	A	389	20 (233 tested)	0.0858	qRT-PCR	+
Crimean-Congo hemorrhagic fever virus lineages Europe 1 and Europe 2 in Bulgarian ticks	Ticks and Tick-borne Diseases	2016	Haskovo	Bulgaria	Jun-Jul, 2014	2014	Livestock		Hy.marginatum	41M/35F	A	76	0		qRT-PCR
Crimean-Congo hemorrhagic fever virus lineages Europe 1 and Europe 2 in Bulgarian ticks	Ticks and Tick-borne Diseases	2016	Yambol	Bulgaria	Jun-Jul, 2014	2014	Livestock		Hy.marginatum	53M/47F	A	100	0		qRT-PCR
Crimean-Congo hemorrhagic fever virus lineages Europe 1 and Europe 2 in Bulgarian ticks	Ticks and Tick-borne Diseases	2016	Burgas	Bulgaria	Jun-Jul, 2014	2014	Livestock		Hy.marginatum	187M/190F	377A/11N	388	19 (217 tested)	0.0876	qRT-PCR	+
Molecular evidence for bacterial and protozoan pathogens in hard ticks from Romania	Veterinary Parasitology	2013	Valcea	Romania	Apr-Jul, 2010	2010	Cattle	Bos taurus	Hy.marginatum			47	6	0.128	qRT-PCR												+ (4 tick)								+ (2 tick)
Molecular evidence for bacterial and protozoan pathogens in hard ticks from Romania	Veterinary Parasitology	2013	Valcea	Romania	Apr-Jul, 2010	2010	Sheep	Ovis aries	Hy.marginatum			55	4	0.073	qRT-PCR												+ (2 tick)								+ (2 tick)
Molecular evidence for bacterial and protozoan pathogens in hard ticks from Romania	Veterinary Parasitology	2013	Valcea	Romania	Apr-Jul, 2010	2010	Goat	Capra hircus	Hy.marginatum			7	1	0.143	qRT-PCR																				+
Molecular evidence for bacterial and protozoan pathogens in hard ticks from Romania	Veterinary Parasitology	2013	Valcea	Romania	Apr-Jul, 2010	2010	Ground		Hy.marginatum	18M/8F	A	26	1	0.038	qRT-PCR												+
Occurrence of Ixodiphagus hookeri (Hymenoptera: Encyrtidae) in Ixodes ricinus (Acari: Ixodidae) in southern Italy	Ticks and Tick-borne Diseases	2015	Parco Regionale di Gallipoli Cognato – Piccole Dolomiti Lucane	Italy	Mar-May, 2012	2012	Ground		Hy.marginatum			15	0		PCR
Molecular (ticks) and serological (humans) study of Crimean-Congo hemorrhagic fever virus in the Iberian Peninsula, 2013-2015	Enferm Infecc Microbiol Clin	2017	Ávila	Spain		2013-2015	Cattle	Bos taurus	Hy.marginatum			14	0		PCR, qPCR
Molecular (ticks) and serological (humans) study of Crimean-Congo hemorrhagic fever virus in the Iberian Peninsula, 2013-2015	Enferm Infecc Microbiol Clin	2017	Badajoz	Spain		2013-2015	Cattle	Bos taurus	Hy.marginatum			12	0		PCR, qPCR
Molecular (ticks) and serological (humans) study of Crimean-Congo hemorrhagic fever virus in the Iberian Peninsula, 2013-2015	Enferm Infecc Microbiol Clin	2017	Burgos	Spain		2013-2015	Cattle	Bos taurus	Hy.marginatum			148	0		PCR, qPCR
Molecular (ticks) and serological (humans) study of Crimean-Congo hemorrhagic fever virus in the Iberian Peninsula, 2013-2015	Enferm Infecc Microbiol Clin	2017	Cáceres	Spain		2013-2015	Cattle	Bos taurus	Hy.marginatum			44	0		PCR, qPCR
Molecular (ticks) and serological (humans) study of Crimean-Congo hemorrhagic fever virus in the Iberian Peninsula, 2013-2015	Enferm Infecc Microbiol Clin	2017	Castellón	Spain		2013-2015	Cattle	Bos taurus	Hy.marginatum			33	0		PCR, qPCR
Molecular (ticks) and serological (humans) study of Crimean-Congo hemorrhagic fever virus in the Iberian Peninsula, 2013-2015	Enferm Infecc Microbiol Clin	2017	Ciudad Real	Spain		2013-2015	Cattle	Bos taurus	Hy.marginatum			5	0		PCR, qPCR
Molecular (ticks) and serological (humans) study of Crimean-Congo hemorrhagic fever virus in the Iberian Peninsula, 2013-2015	Enferm Infecc Microbiol Clin	2017	Córdoba	Spain		2013-2015	Cattle	Bos taurus	Hy.marginatum			2	0		PCR, qPCR
Molecular (ticks) and serological (humans) study of Crimean-Congo hemorrhagic fever virus in the Iberian Peninsula, 2013-2015	Enferm Infecc Microbiol Clin	2017	La Rioja	Spain		2013-2015	Cattle	Bos taurus	Hy.marginatum			788	0		PCR, qPCR
Molecular (ticks) and serological (humans) study of Crimean-Congo hemorrhagic fever virus in the Iberian Peninsula, 2013-2015	Enferm Infecc Microbiol Clin	2017	Palencia	Spain		2013-2015	Cattle	Bos taurus	Hy.marginatum			11	0		PCR, qPCR
Molecular (ticks) and serological (humans) study of Crimean-Congo hemorrhagic fever virus in the Iberian Peninsula, 2013-2015	Enferm Infecc Microbiol Clin	2017	Salamanca	Spain		2013-2015	Cattle	Bos taurus	Hy.marginatum			52	0		PCR, qPCR
Molecular (ticks) and serological (humans) study of Crimean-Congo hemorrhagic fever virus in the Iberian Peninsula, 2013-2015	Enferm Infecc Microbiol Clin	2017	Soria	Spain		2013-2015	Cattle	Bos taurus	Hy.marginatum			22	0		PCR, qPCR
Molecular (ticks) and serological (humans) study of Crimean-Congo hemorrhagic fever virus in the Iberian Peninsula, 2013-2015	Enferm Infecc Microbiol Clin	2017	Teruel	Spain		2013-2015	Cattle	Bos taurus	Hy.marginatum			98	0		PCR, qPCR
Molecular (ticks) and serological (humans) study of Crimean-Congo hemorrhagic fever virus in the Iberian Peninsula, 2013-2015	Enferm Infecc Microbiol Clin	2017	Valladolid	Spain		2013-2015	Cattle	Bos taurus	Hy.marginatum			5	0		PCR, qPCR
Molecular (ticks) and serological (humans) study of Crimean-Congo hemorrhagic fever virus in the Iberian Peninsula, 2013-2015	Enferm Infecc Microbiol Clin	2017	Zamora	Spain		2013-2015	Cattle	Bos taurus	Hy.marginatum			83	0		PCR, qPCR
Molecular (ticks) and serological (humans) study of Crimean-Congo hemorrhagic fever virus in the Iberian Peninsula, 2013-2015	Enferm Infecc Microbiol Clin	2017	Castellón	Spain		2013-2015	Sheep	Ovis aries	Hy.marginatum			3	0		PCR, qPCR
Molecular (ticks) and serological (humans) study of Crimean-Congo hemorrhagic fever virus in the Iberian Peninsula, 2013-2015	Enferm Infecc Microbiol Clin	2017	La Rioja	Spain		2013-2015	Ground		Hy.marginatum			10	0		PCR, qPCR
Molecular (ticks) and serological (humans) study of Crimean-Congo hemorrhagic fever virus in the Iberian Peninsula, 2013-2015	Enferm Infecc Microbiol Clin	2017	Navarra	Spain		2013-2015	Ground		Hy.marginatum			1	0		PCR, qPCR
Molecular (ticks) and serological (humans) study of Crimean-Congo hemorrhagic fever virus in the Iberian Peninsula, 2013-2015	Enferm Infecc Microbiol Clin	2017	Segovia	Spain		2013-2015	Ground		Hy.marginatum			2	0		PCR, qPCR
Prevalence of tick-borne pathogens in ticks in Sicily	Transboundary and Emerging Disease	2010	Sicily	Italy		-	Cattle	Bos taurus	Hy.marginatum			67	17	0.254	PCR, Reverse lineblot		+ (3 ticks for Rickettsia sp. - 4.5%)																				+ (11 ticks for Babesia/Theileria - 16.4%)			+ (2 ticks for Ehrlichia sp. - 3%)			+ (1 tick for Anaplasma sp. - 1.5%)
New insights into the epidemiology of bovine piroplasmoses in Italy	Veterinary Parasitology	2012	Lazio Region	Italy		2005-2006	Cattle	Bos taurus	Hy.marginatum			4	8	0.276	PCR													+
New insights into the epidemiology of bovine piroplasmoses in Italy	Veterinary Parasitology	2012	Umbria Regio	Italy		2005-2006	Cattle	Bos taurus	Hy.marginatum			19
New insights into the epidemiology of bovine piroplasmoses in Italy	Veterinary Parasitology	2012	Toscana and Emilia-Romagna Region, Apennine area	Italy		2005-2006	Cattle	Bos taurus	Hy.marginatum			6
Tick reservoirs for piroplasms in central and northern Italy	Veterinary Parasitology	2010		Italy	Apr-Nov, 2005	2005	Horse, Cattle, Dog		Hy.marginatum			110	10	0.091	PCR													+ (B. bovis (5) - 4.5%, B. bigemina (3) - 2.7%from cattle)						+ (2 from horse - 1.8%)
Species diversity and spatial distribution of ixodid ticks on small ruminants in Greece	Parasitology Research	2016		Greece	Mar-Oct, 2012-2013	2012-2013	Sheep	Ovis aries	Hy.marginatum			3
Species diversity and spatial distribution of ixodid ticks on small ruminants in Greece	Parasitology Research	2016		Greece	Mar-Oct, 2012-2013	2012-2013	Goat	Capra hircus	Hy.marginatum			2
Species diversity and spatial distribution of ixodid ticks on small ruminants in Greece	Parasitology Research	2016		Greece	Mar-Oct, 2012-2013	2012-2013	Sheep	Ovis aries	Hy.marginatum			4
Detection of microbial agents in ticks collected from migratory birds in central Italy	Vector-Borne and Zoonotic Diseases	2014	Castel di Guido and Rome	Italy	Jul-Sept, 2010-2011	2010-2011	Migratory birds (Nightingale, Blackbird, and Blackcap at Castel di Guido and on the Common Buzzard in Rome)		Hy.marginatum marginatum		N	37			PCR, qPCR				+ (8)						+ (27)							+ (10)								+ (6 - Ehrlichia sp.)
Detection of microbial agents in ticks collected from migratory birds in central Italy	Vector-Borne and Zoonotic Diseases	2014	Ponzian Islands and Rome	Italy	Apr-May, 2010-2011	2010-2011	Migratory birds (34 of them on nine bird species ringed on Ponzian Islands (Ventotene and Ponza) and 37 on the hawk in Rome)		Hy.marginatum rufipes		N	71			PCR, qPCR				+ (36)						+ (5)							+ (29)								+ (35 - Ehrlichia sp.)
Tick species from Africa by migratory birds: a 3-year study in Italy	Experimental and Applied Acarology	2020	Ventotene	Italy	Mar-May, 2017	2017	Migratory birds		Hy.marginatum	21L/66N/1A	L/N/A	88
Tick species from Africa by migratory birds: a 3-year study in Italy	Experimental and Applied Acarology	2020	Ventotene	Italy	Mar-May, 2018	2018	Migratory birds		Hy.marginatum	2L/2N	L/N	4
Tick species from Africa by migratory birds: a 3-year study in Italy	Experimental and Applied Acarology	2020	Ventotene	Italy	Apr-May, 2017-2018	2019	Migratory birds		Hy.marginatum		L	1
Tick species from Africa by migratory birds: a 3-year study in Italy	Experimental and Applied Acarology	2020	Ustica	Italy	Mar-May, 2017	2017	Migratory birds		Hy.marginatum		N	3
Tick species from Africa by migratory birds: a 3-year study in Italy	Experimental and Applied Acarology	2020	Asinara	Italy	Mar-May, 2018	2018	Migratory birds		Hy.marginatum		N	2
Tick species from Africa by migratory birds: a 3-year study in Italy	Experimental and Applied Acarology	2020	Ustica	Italy	Mar-May, 2017	2017	Ground		Hy.marginatum		A	13
Tick species from Africa by migratory birds: a 3-year study in Italy	Experimental and Applied Acarology	2020	Ustica	Italy	Mar-May, 2018	2018	Ground		Hy.marginatum		A	4
Tick species from Africa by migratory birds: a 3-year study in Italy	Experimental and Applied Acarology	2020	Asinara	Italy	Mar-May, 2017	2017	Ground		Hy.marginatum		A	1
Tick species from Africa by migratory birds: a 3-year study in Italy	Experimental and Applied Acarology	2020	Ventotene	Italy	Mar-May, 2017	2017	Ground		Hy.rufipes	46	L
Tick species from Africa by migratory birds: a 3-year study in Italy	Experimental and Applied Acarology	2020	Ventotene	Italy	Mar-May, 2017	2017	Ground		Hy.rufipes	155	N
Tick species from Africa by migratory birds: a 3-year study in Italy	Experimental and Applied Acarology	2020	Ustica	Italy	Mar-May, 2017	2017	Ground		Hy.rufipes	8	L
Tick species from Africa by migratory birds: a 3-year study in Italy	Experimental and Applied Acarology	2020	Ustica	Italy	Mar-May, 2017	2017	Ground		Hy.rufipes	28	N
Tick species from Africa by migratory birds: a 3-year study in Italy	Experimental and Applied Acarology	2020	Asinara	Italy	Mar-May, 2017	2017	Ground		Hy.rufipes	2	L
Tick species from Africa by migratory birds: a 3-year study in Italy	Experimental and Applied Acarology	2020	Asinara	Italy	Mar-May, 2017	2017	Ground		Hy.rufipes	19	N
Tick species from Africa by migratory birds: a 3-year study in Italy	Experimental and Applied Acarology	2020	Ventotene	Italy	Mar-May, 2018	2018	Ground		Hy.rufipes	39	L
Tick species from Africa by migratory birds: a 3-year study in Italy	Experimental and Applied Acarology	2020	Ventotene	Italy	Mar-May, 2018	2018	Ground		Hy.rufipes	73	N
Tick species from Africa by migratory birds: a 3-year study in Italy	Experimental and Applied Acarology	2020	Ustica	Italy	Mar-May, 2018	2018	Ground		Hy.rufipes	3	L
Tick species from Africa by migratory birds: a 3-year study in Italy	Experimental and Applied Acarology	2020	Ustica	Italy	Mar-May, 2018	2018	Ground		Hy.rufipes	12	N
Tick species from Africa by migratory birds: a 3-year study in Italy	Experimental and Applied Acarology	2020	Asinara	Italy	Mar-May, 2018	2018	Ground		Hy.rufipes	2	L
Tick species from Africa by migratory birds: a 3-year study in Italy	Experimental and Applied Acarology	2020	Asinara	Italy	Mar-May, 2018	2018	Ground		Hy.rufipes	6	N
Tick species from Africa by migratory birds: a 3-year study in Italy	Experimental and Applied Acarology	2020	Ventotene	Italy	Apr-May, 2017-2018	2019	Ground		Hy.rufipes	20	L
Tick species from Africa by migratory birds: a 3-year study in Italy	Experimental and Applied Acarology	2020	Ventotene	Italy	Apr-May, 2017-2018	2019	Ground		Hy.rufipes	76	L
Ticks infesting livestock on farms in Western Sicily, Italy	Experimental & Applied Acarology	2006	Buoncuore, Corleone, Palermo, Sicily	Italy		2002-2003	Cattle, Sheep		Hy.marginatum			39
Ticks infesting livestock on farms in Western Sicily, Italy	Experimental & Applied Acarology	2006	Cannella, Corleone, Palermo, Sicily	Italy		2002-2004	Cattle, Sheep		Hy.marginatum			96
Ticks infesting livestock on farms in Western Sicily, Italy	Experimental & Applied Acarology	2006	Giordano, Corleone, Palermo, Sicily	Italy		2002-2005	Cattle, Sheep		Hy.marginatum			61
Ticks infesting livestock on farms in Western Sicily, Italy	Experimental & Applied Acarology	2006	Mancuso, Corleone, Palermo, Sicily	Italy		2002-2006	Cattle, Sheep		Hy.marginatum			9
Ticks infesting livestock on farms in Western Sicily, Italy	Experimental & Applied Acarology	2006	Cannella, Corleone, Palermo, Sicily	Italy		2002-2003	Ground		Hy.marginatum			2
Preliminary investigation on tick fauna in the neighborhood of Tarquinia, Lazio, Italy	Ann Ist Super Sanità	2015	Ancarano	Italy	Mar-May, 2012	2012	Ground		Hy.marginatum	F	A	2
Preliminary investigation on tick fauna in the neighborhood of Tarquinia, Lazio, Italy	Ann Ist Super Sanità	2015	Le Fornacette	Italy	Mar-May, 2012	2012	Ground		Hy.marginatum	F	A	1
Preliminary investigation on tick fauna in the neighborhood of Tarquinia, Lazio, Italy	Ann Ist Super Sanità	2015	Le Fornacette	Italy	Mar-May, 2012	2012	Ground		Hy.marginatum	F	A	1
Ixodid ticks parasitizing Iberian red deer (Cervus elaphus hispanicus) and European wild boar (Sus scrofa) from Spain: geographical and temporal distribution	Veterinary Parasitology	2006	south-central Spain	Spain	Oct-Feb, 1999-2005	1999-2005	Red deer	Cervus elaphus hispanicus	Hy.marginatum marginatum		A	3
Ixodid ticks parasitizing Iberian red deer (Cervus elaphus hispanicus) and European wild boar (Sus scrofa) from Spain: geographical and temporal distribution	Veterinary Parasitology	2006	south-central Spain	Spain	Oct-Feb, 1999-2005	1999-2005	Wild boar	Sus scrofa	Hy.marginatum marginatum		A	3
Ixodid ticks parasitizing Iberian red deer (Cervus elaphus hispanicus) and European wild boar (Sus scrofa) from Spain: geographical and temporal distribution	Veterinary Parasitology	2006	North of Toledo province	Spain	Oct-Feb, 1999-2005	1999-2005	Red deer	Cervus elaphus hispanicus	Hy.marginatum marginatum		A	16
Ixodid ticks parasitizing Iberian red deer (Cervus elaphus hispanicus) and European wild boar (Sus scrofa) from Spain: geographical and temporal distribution	Veterinary Parasitology	2006	North of Toledo province	Spain	Oct-Feb, 1999-2005	1999-2005	Wild boar	Sus scrofa	Hy.marginatum marginatum		A	3
Ixodid ticks parasitizing Iberian red deer (Cervus elaphus hispanicus) and European wild boar (Sus scrofa) from Spain: geographical and temporal distribution	Veterinary Parasitology	2006	Toledo Mountains	Spain	Oct-Feb, 1999-2005	1999-2005	Red deer	Cervus elaphus hispanicus	Hy.marginatum marginatum		A	61
Ixodid ticks parasitizing Iberian red deer (Cervus elaphus hispanicus) and European wild boar (Sus scrofa) from Spain: geographical and temporal distribution	Veterinary Parasitology	2006	Toledo Mountains	Spain	Oct-Feb, 1999-2005	1999-2005	Wild boar	Sus scrofa	Hy.marginatum marginatum		A	39
Ixodid ticks parasitizing Iberian red deer (Cervus elaphus hispanicus) and European wild boar (Sus scrofa) from Spain: geographical and temporal distribution	Veterinary Parasitology	2006	Guadiana river valley	Spain	Oct-Feb, 1999-2005	1999-2005	Red deer	Cervus elaphus hispanicus	Hy.marginatum marginatum		A	102
Ixodid ticks parasitizing Iberian red deer (Cervus elaphus hispanicus) and European wild boar (Sus scrofa) from Spain: geographical and temporal distribution	Veterinary Parasitology	2006	Guadiana river valley	Spain	Oct-Feb, 1999-2005	1999-2005	Wild boar	Sus scrofa	Hy.marginatum marginatum		A	35
Ixodid ticks parasitizing Iberian red deer (Cervus elaphus hispanicus) and European wild boar (Sus scrofa) from Spain: geographical and temporal distribution	Veterinary Parasitology	2006	Sierra Morena	Spain	Oct-Feb, 1999-2005	1999-2005	Red deer	Cervus elaphus hispanicus	Hy.marginatum marginatum		A	49
Ixodid ticks parasitizing Iberian red deer (Cervus elaphus hispanicus) and European wild boar (Sus scrofa) from Spain: geographical and temporal distribution	Veterinary Parasitology	2006	Sierra Morena	Spain	Oct-Feb, 1999-2005	1999-2005	Wild boar	Sus scrofa	Hy.marginatum marginatum		A	8
Ixodid ticks parasitizing Iberian red deer (Cervus elaphus hispanicus) and European wild boar (Sus scrofa) from Spain: geographical and temporal distribution	Veterinary Parasitology	2006	Serranía de Cuenca	Spain	Oct-Feb, 1999-2005	1999-2005	Wild boar	Sus scrofa	Hy.marginatum marginatum		A	2
Ixodid ticks parasitizing Iberian red deer (Cervus elaphus hispanicus) and European wild boar (Sus scrofa) from Spain: geographical and temporal distribution	Veterinary Parasitology	2006	Los Alcornocales, Cádiz	Spain	Oct-Feb, 1999-2005	1999-2005	Wild boar	Sus scrofa	Hy.marginatum marginatum		A	65
Ixodid ticks parasitizing Iberian red deer (Cervus elaphus hispanicus) and European wild boar (Sus scrofa) from Spain: geographical and temporal distribution	Veterinary Parasitology	2006	Guadiana river valley	Spain	Oct-Feb, 1999-2005	1999-2005	Wild boar	Sus scrofa	Hy.marginatum rufipes	F	A	1
A five-year survey of tick species and identification of tick-borne bacteria in Sardinia, Italy	Ticks and Tick-borne Diseases	2018	Sardinia ( +Bird - 40°57’09’’N 8°43’02’’E , +Goat - 39°19’35’’N 9°11’06’’E , +Hedgehod - 40°38’10’’N 8°43’57’’E , +Horse - 40°10’56’’N 9°10’58’’E , +Human - 40°14’13’’N 9°13’34’’E , +Sheep - 40°34’44’’N 8°30’45’’E)	Italy		2010-2015	Bird, Goat, Hedhehog, Horse, Human, Sheep		Hy.marginatum			45			PCR		+ (Rickettsia sp.) - (2F from birds, 2M from goats, 2N from hedgehogs, 1F from horse, 3F from humans, 4F/1M from sheeps)															+ (2F from humans)
Molecular investigation of tick-borne pathogens in ixodid ticks infesting domestic animals (cattle and sheep) and small rodents (black rats) of Corsica, France	Ticks and Tick-borne Diseases	2019	Ponte-Leccia slaughterhouse, Corsica	France	May-Sep, 2016	2016	Cattle		Hy.marginatum	68M/15F/1N	A/N	91	81	0.89	PCR, qPCR		+ (Rickettsia sp.)								+																		+ (Anaplasma sp.)
Detection of tick-borne Anaplasma bovis, Anaplasma phagocytophilum and Anaplasma centrale in Spain	Medical and Veterinary Entomology	2015	Santa Eulalia, La Rioja	Spain		2009-2011	Bird	Carduelis chloris	Hy.marginatum		N	1	0		PCR
Detection of tick-borne Anaplasma bovis, Anaplasma phagocytophilum and Anaplasma centrale in Spain	Medical and Veterinary Entomology	2015	Santa Eulalia, La Rioja	Spain		2009-2011	Bird	Cyanistes caeruleus	Hy.marginatum		N	6	0		PCR
Detection of tick-borne Anaplasma bovis, Anaplasma phagocytophilum and Anaplasma centrale in Spain	Medical and Veterinary Entomology	2015	Santa Eulalia, La Rioja	Spain		2009-2011	Bird	Ficedula hypoleuca	Hy.marginatum		L	1	0		PCR
Detection of tick-borne Anaplasma bovis, Anaplasma phagocytophilum and Anaplasma centrale in Spain	Medical and Veterinary Entomology	2015	Santa Eulalia, La Rioja	Spain		2009-2011	Bird	Fringilla coelebs	Hy.marginatum		L	1	0		PCR
Detection of tick-borne Anaplasma bovis, Anaplasma phagocytophilum and Anaplasma centrale in Spain	Medical and Veterinary Entomology	2015	Santa Eulalia, La Rioja	Spain		2009-2011	Bird	Luscinia megarhynchos	Hy.marginatum	1L/4N	L/N	5	0		PCR
Detection of tick-borne Anaplasma bovis, Anaplasma phagocytophilum and Anaplasma centrale in Spain	Medical and Veterinary Entomology	2015	Santa Eulalia, La Rioja	Spain		2009-2011	Bird	Parus major	Hy.marginatum	1L/2N	L/N	3	0		PCR
Detection of tick-borne Anaplasma bovis, Anaplasma phagocytophilum and Anaplasma centrale in Spain	Medical and Veterinary Entomology	2015	Santa Eulalia, La Rioja	Spain		2009-2011	Bird	Passer domesticus	Hy.marginatum	1L/1N	L/N	2	0		PCR
Detection of tick-borne Anaplasma bovis, Anaplasma phagocytophilum and Anaplasma centrale in Spain	Medical and Veterinary Entomology	2015	Santa Eulalia, La Rioja	Spain		2009-2011	Bird	Turdus merula	Hy.marginatum	8L/7N	L/N	15	0		PCR
Crimean-Congo Hemorrhagic Fever Virus and Borrelia burgdorferi sensu lato in Ticks from Kosovo and Albania	Frontiers in Veterinary Science	2018	Mitrovica	Kosovo	Apr-Jun, Sep-Oct, 2014-2015	2014-2015	Ground		Hy.marginatum	M	A	7	0		qRT-PCR
Crimean-Congo Hemorrhagic Fever Virus and Borrelia burgdorferi sensu lato in Ticks from Kosovo and Albania	Frontiers in Veterinary Science	2018	Prishtina	Kosovo	Apr-Jun, Sep-Oct, 2014-2016	2014-2015	Livestock		Hy.marginatum	15F/32M	A	47	0		qRT-PCR
Crimean-Congo Hemorrhagic Fever Virus and Borrelia burgdorferi sensu lato in Ticks from Kosovo and Albania	Frontiers in Veterinary Science	2018	Prizren	Kosovo	Apr-Jun, Sep-Oct, 2014-2017	2014-2015	Ground		Hy.marginatum	66F/66M	A	132	0		qRT-PCR
Crimean-Congo Hemorrhagic Fever Virus and Borrelia burgdorferi sensu lato in Ticks from Kosovo and Albania	Frontiers in Veterinary Science	2018	Prizren	Kosovo	Apr-Jun, Sep-Oct, 2014-2018	2014-2015	Livestock		Hy.marginatum	1F/8M	A	9	1	0.11	qRT-PCR	+
Crimean-Congo Hemorrhagic Fever Virus and Borrelia burgdorferi sensu lato in Ticks from Kosovo and Albania	Frontiers in Veterinary Science	2018	Ferizaj	Kosovo	Apr-Jun, Sep-Oct, 2014-2019	2014-2015	Livestock		Hy.marginatum	M	A	4	0		qRT-PCR
Molecular investigation and phylogeny of Anaplasmataceae species infecting domestic animals and ticks in Corsica, France	Parasites & Vectors	2017	Balagne, Corsica	France		2015	Cattle	Bos taurus	Hy.marginatum marginatum	2F/3M	A	5	0		PCR, qRT-PCR
Crimean-Congo hemorrhagic fever virus-tick survey in endemic areas in Bulgaria	Journal of Medical Virology	2012	Region of Stara Zagora, Central Bulgaria	Bulgaria	May-Jun, 2006-2010	2006-2010	Livestock		Hy.marginatum marginatum		A	161	6	0.037	IFHA - direct immunofluorescence assay, RT-PCR, RT-Nested-PCR	+
Crimean-Congo hemorrhagic fever virus-tick survey in endemic areas in Bulgaria	Journal of Medical Virology	2012	Region of Haskovo, Southeastern Bulgaria	Bulgaria	May-Jun, 2006-2010	2006-2010	Livestock		Hy.marginatum marginatum		A	36	5	0.139		+
Crimean-Congo hemorrhagic fever virus-tick survey in endemic areas in Bulgaria	Journal of Medical Virology	2012	Region of Kardzhali, Southeastern Bulgaria	Bulgaria	May-Jun, 2006-2010	2006-2010	Livestock		Hy.marginatum marginatum		A	87	3	0.034		+
Ticks infesting the endangered Italian hare (Lepus corsicanus) and their habitat in an ecological park in southern Italy	Experimental and Applied Acarology	2010	Parco Regionale Gallipoli Cognato Piccole Dolomiti Lucane, Accettura	Italy	Jun, 2009	2009	Ground		Hy.marginatum	34M/17F	A	51
Ticks infesting the endangered Italian hare (Lepus corsicanus) and their habitat in an ecological park in southern Italy	Experimental and Applied Acarology	2010	Parco Regionale Gallipoli Cognato Piccole Dolomiti Lucane, Accettura	Italy	Sep, 2009	2009	Hare	Lepus corsicanus	Hy.marginatum		N	165
Species diversity and abundance of ticks in three habitats in southern Italy	Ticks and Tick-borne Diseases	2013	Gallipoli Cognato Forest (Basilicata region), Parco Regionale Gallipoli Cognato Piccole Dolomiti Lucane	Italy	Mar, 2010-2012	2010-2012	Ground		Hy.marginatum	8L/2N/44F/55M	L/N/A	109
Pathogens and symbionts in ticks: a survey on tick species distribution and presence of tick-transmitted micro-organisms in Sardinia, Italy	Journal of Medical Microbiology	2011	Sardinia	Italy	Mar-Dec, 2007-2008	2007-2008	Cattle	Bos taurus	Hy.marginatum marginatum		A	15	0		PCR
Retrospective study of hemoparasites in cattle in southern Italy by reverse line blot hybridization	J Vet Med Sci	2014	Apulia	Italy	May-Sept, 2000	2000	Cattle	Bos taurus	Hy.marginatum			16
Retrospective study of hemoparasites in cattle in southern Italy by reverse line blot hybridization	J Vet Med Sci	2014	Basilicata	Italy	May-Sept, 2000	2000	Cattle	Bos taurus	Hy.marginatum			1
Retrospective study of hemoparasites in cattle in southern Italy by reverse line blot hybridization	J Vet Med Sci	2014	Calabria	Italy	May-Sept, 2000	2000	Cattle	Bos taurus	Hy.marginatum			7
Diversity and seasonal patterns of ticks parasitizing wild birds in western Portugal	Experimental and Applied Acarology	2012	Tapada de Mafra	Portugal	Mar-Mar, 2010-2011	2010-2011	Ground		Hy.marginatum	2N/2A	N/A	4
Diversity and seasonal patterns of ticks parasitizing wild birds in western Portugal	Experimental and Applied Acarology	2012	Tapada de Mafra	Portugal	Mar-Mar, 2010-2011	2010-2011	Bird	Turdus merula	Hy.marginatum		L	21
Diversity and seasonal patterns of ticks parasitizing wild birds in western Portugal	Experimental and Applied Acarology	2012	Tapada de Mafra	Portugal	Mar-Mar, 2010-2011	2010-2011	Bird	Garrulus glandarius	Hy.marginatum		N	1
Seasonal dynamics of Rhipicephalus rossicus attacking domestic dogs from the steppic region of southeastern Romania	Parasites & Vectors	2014	Iazurile, Tulcea	Romania	May, 2013	2012-2013	Dog	Canis familiaris	Hy.marginatum			3
Hard ticks (Ixodidae) in Romania: surveillance, host associations, and possible risks for tick-borne diseases	Parasitology Research	2012		Romania	Apr-Nov, 2010	2010	Sheep, Goat	Ovis aries and Capra hircus	Hy.marginatum	9F/11M	A	20
Synopsis of the hard ticks (Acari: Ixodidae) of Romania with update on host associations and geographical distribution	Experimental and Applied Acarology	2012		Romania	Feb-Oct, 2004-2011	2004-2011	Lizard	Podarcis tauricus	Hy.marginatum		L/N
Synopsis of the hard ticks (Acari: Ixodidae) of Romania with update on host associations and geographical distribution	Experimental and Applied Acarology	2012		Romania	Feb-Oct, 2004-2011	2004-2011	Ground		Hy.marginatum
Synopsis of the hard ticks (Acari: Ixodidae) of Romania with update on host associations and geographical distribution	Experimental and Applied Acarology	2012		Romania	Feb-Oct, 2004-2011	2004-2011	Ground		Hy.marginatum
Synopsis of the hard ticks (Acari: Ixodidae) of Romania with update on host associations and geographical distribution	Experimental and Applied Acarology	2012		Romania	Feb-Oct, 2004-2011	2004-2011	Ground		Hy.marginatum
Synopsis of the hard ticks (Acari: Ixodidae) of Romania with update on host associations and geographical distribution	Experimental and Applied Acarology	2012		Romania	Feb-Oct, 2004-2011	2004-2011	Dog	Canis familiaris	Hy.marginatum
Synopsis of the hard ticks (Acari: Ixodidae) of Romania with update on host associations and geographical distribution	Experimental and Applied Acarology	2012		Romania	Feb-Oct, 2004-2011	2004-2011	Goat	Capra hircus	Hy.marginatum
Synopsis of the hard ticks (Acari: Ixodidae) of Romania with update on host associations and geographical distribution	Experimental and Applied Acarology	2012		Romania	Feb-Oct, 2004-2011	2004-2011	Bird	Coloeus monedula	Hy.marginatum
Synopsis of the hard ticks (Acari: Ixodidae) of Romania with update on host associations and geographical distribution	Experimental and Applied Acarology	2012		Romania	Feb-Oct, 2004-2011	2004-2011	Horse	Equus caballus	Hy.marginatum
Synopsis of the hard ticks (Acari: Ixodidae) of Romania with update on host associations and geographical distribution	Experimental and Applied Acarology	2012		Romania	Feb-Oct, 2004-2011	2004-2011	Horse	Equus caballus	Hy.marginatum
Synopsis of the hard ticks (Acari: Ixodidae) of Romania with update on host associations and geographical distribution	Experimental and Applied Acarology	2012		Romania	Feb-Oct, 2004-2011	2004-2011	Hedgehog	Erinaceus roumanicus	Hy.marginatum
Synopsis of the hard ticks (Acari: Ixodidae) of Romania with update on host associations and geographical distribution	Experimental and Applied Acarology	2012		Romania	Feb-Oct, 2004-2011	2004-2011	Human	Homo sapiens	Hy.marginatum
Synopsis of the hard ticks (Acari: Ixodidae) of Romania with update on host associations and geographical distribution	Experimental and Applied Acarology	2012		Romania	Feb-Oct, 2004-2011	2004-2011	Human	Homo sapiens	Hy.marginatum
Synopsis of the hard ticks (Acari: Ixodidae) of Romania with update on host associations and geographical distribution	Experimental and Applied Acarology	2012		Romania	Feb-Oct, 2004-2011	2004-2011	Lizard	Lacerta viridis	Hy.marginatum
Synopsis of the hard ticks (Acari: Ixodidae) of Romania with update on host associations and geographical distribution	Experimental and Applied Acarology	2012		Romania	Feb-Oct, 2004-2011	2004-2011	Bird	Motacilla flava	Hy.marginatum
Synopsis of the hard ticks (Acari: Ixodidae) of Romania with update on host associations and geographical distribution	Experimental and Applied Acarology	2012		Romania	Feb-Oct, 2004-2011	2004-2011	Bird	Muscicapa striata	Hy.marginatum
Synopsis of the hard ticks (Acari: Ixodidae) of Romania with update on host associations and geographical distribution	Experimental and Applied Acarology	2012		Romania	Feb-Oct, 2004-2011	2004-2011	Sheep	Ovis aries	Hy.marginatum
Synopsis of the hard ticks (Acari: Ixodidae) of Romania with update on host associations and geographical distribution	Experimental and Applied Acarology	2012		Romania	Feb-Oct, 2004-2011	2004-2011	Bird	Sylvia curruca	Hy.marginatum
Ticks and associated pathogens collected from domestic animals in the Netherlands	Vector-Borne and Zoonotic Diseases	2007		Netherlands		2005-2006	Horse	Equus caballus	Hy.marginatum rufipes	M	A
Crimean-Congo hemorrhagic fever virus clades V and VI (Europe 1 and 2) in ticks in Kosovo, 2012	PLOS Neglected Tropical Diseases	2014	Malishevë	Kosovo	May-Jun, 2012	2012	Cattle, Goat	Bos taurus and Capra hircus	Hy.marginatum		A	244	21	14.2% (21/148)	qRT-PCR	+
Crimean-Congo hemorrhagic fever virus clades V and VI (Europe 1 and 2) in ticks in Kosovo, 2012	PLOS Neglected Tropical Diseases	2014	Klinë	Kosovo	May-Jun, 2012	2012	Animal		Hy.marginatum		A	167	7	5.9% (7/119)	qRT-PCR	+
Crimean-Congo hemorrhagic fever virus clades V and VI (Europe 1 and 2) in ticks in Kosovo, 2012	PLOS Neglected Tropical Diseases	2014	Suharekë	Kosovo	May-Jun, 2012	2012	Cattle, Ground		Hy.marginatum		A	158	0		qRT-PCR
Crimean-Congo hemorrhagic fever virus clades V and VI (Europe 1 and 2) in ticks in Kosovo, 2012	PLOS Neglected Tropical Diseases	2014	Gjilan	Kosovo	May-Jun, 2012	2012	Cattle	Bos taurus	Hy.marginatum		A	156	1	3.3% (1/30)	qRT-PCR	+
Crimean-Congo hemorrhagic fever virus clades V and VI (Europe 1 and 2) in ticks in Kosovo, 2012	PLOS Neglected Tropical Diseases	2014	Hani i Elezit	Kosovo	May-Jun, 2012	2012	Ground		Hy.marginatum		A	3	0		qRT-PCR
Synanthropic Birds Associated with High Prevalence of Tick-Borne Rickettsiae and with the First Detection of Rickettsia aeschlimannii in Hungary	Vector-Borne and Zoonotic Diseases	2013	Ocsa Ringing Station, Duna-Ipoly National Park	Hungary		2011	Bird	Erithacus rubecula	Hy.marginatum marginatum	2L/1N	L/N	3	2	0.666	PCR		+
Ticks and the city: ectoparasites of the Northern white-breasted hedgehog (Erinaceus roumanicus) in an urban park	Ticks and Tick-borne Diseases	2011	Margaret Island, Budapest	Hungary	May-Oct, 2009	2009	Hedgehog	Erinaceus roumanicus	Hy.marginatum		N	1
First molecular detection of the human pathogen Rickettsia raoultii and other spotted fever group rickettsiae in Ixodid ticks from wild and domestic mammals	Parasitology Research	2018	Orgosolo, Sardinia	Italy	Mar-Nov, 2017	2017	Human	Homo sapiens	Hy.marginatum	F	A	1
First molecular detection of the human pathogen Rickettsia raoultii and other spotted fever group rickettsiae in Ixodid ticks from wild and domestic mammals	Parasitology Research	2018	Uta, Sardinia	Italy	Mar-Nov, 2017	2017	Cattle	Bos taurus	Hy.marginatum	4M/3N	A/N	7	2	0.125					+
First molecular detection of the human pathogen Rickettsia raoultii and other spotted fever group rickettsiae in Ixodid ticks from wild and domestic mammals	Parasitology Research	2018	Alghero, Sardinia	Italy	Mar-Nov, 2017	2017	Wild boar	Sus scrofa	Hy.marginatum	F	A	4
First molecular detection of the human pathogen Rickettsia raoultii and other spotted fever group rickettsiae in Ixodid ticks from wild and domestic mammals	Parasitology Research	2018	Asinara, Sardinia	Italy	Mar-Nov, 2017	2017	Bird		Hy.marginatum	2F/2M	A	4
Detection of Astrakhan fever rickettsia from ticks in Kosovo	Annals of the New York Academy of Sciences	2003		Kosovo		2001	Human	Homo sapiens	Hy.marginatum		A	1	0		PCR
Detection of Astrakhan fever rickettsia from ticks in Kosovo	Annals of the New York Academy of Sciences	2003	Morina Region	Kosovo		2001	Dog	Canis familiaris	Hy.marginatum		A	1	0		PCR
Molecular characterization of Babesia and Theileria species in ticks collected in the outskirt of Monte Romano, Lazio Region, Central Italy	Ann Ist Super Sanità	2017	Monte Romano	Italy	Jun-Sept, 2012; Mar-Oct-2013	2012-2013	Ground		Hy.marginatum	7F/24M/18N	A/N	49	1	0.02	PCR														+ (1F tick)
Ticks (Acari: Ixodidae) infesting cattle and some other domestic and wild hosts on the French Mediterranean island of Corsica	Parasites & Vectors	2016	Corsica	France	May-May, 2014-2015	2014-2015	Cattle	Bos taurus	Hy.marginatum			417
Ticks (Acari: Ixodidae) infesting cattle and some other domestic and wild hosts on the French Mediterranean island of Corsica	Parasites & Vectors	2016	Corsica	France	May-May, 2014-2015	2014-2015	Sheep	Ovis aries	Hy.marginatum			4
Ticks (Acari: Ixodidae) infesting cattle and some other domestic and wild hosts on the French Mediterranean island of Corsica	Parasites & Vectors	2016	Corsica	France	May-May, 2014-2015	2014-2015	Horse	Equus caballus	Hy.marginatum			140
Ticks (Acari: Ixodidae) infesting cattle and some other domestic and wild hosts on the French Mediterranean island of Corsica	Parasites & Vectors	2016	Corsica	France	May-May, 2014-2015	2014-2015	Dog	Canis familiaris	Hy.marginatum			1
Ticks (Acari: Ixodidae) infesting cattle and some other domestic and wild hosts on the French Mediterranean island of Corsica	Parasites & Vectors	2016	Corsica	France	May-May, 2014-2015	2014-2015	Bird		Hy.marginatum		N	1
Ticks (Acari: Ixodidae) infesting cattle and some other domestic and wild hosts on the French Mediterranean island of Corsica	Parasites & Vectors	2016	Corsica	France	May-May, 2014-2015	2014-2015	Wild boar	Sus scrofa	Hy.marginatum			8
Ticks parasitizing wild birds in Portugal: detection of Rickettsia aeschlimannii, R. helvetica and R. massiliae	Experimental & Applied Acarology	2006	Bird Rehabilitation Centers of Monsanto Forest Park, Quercus Santo Andre	Portugal		2002-2004	Bird	Alcedo atthis	Hy.marginatum		N	15	1	0.067	PCR				+
Ticks parasitizing wild birds in Portugal: detection of Rickettsia aeschlimannii, R. helvetica and R. massiliae	Experimental & Applied Acarology	2006	Bird Rehabilitation Centers of Monsanto Forest Park, Quercus Santo Andre	Portugal		2002-2004	Bird	Athene noctua	Hy.marginatum		N	3	1	0.33	PCR				+
Ticks parasitizing wild birds in Portugal: detection of Rickettsia aeschlimannii, R. helvetica and R. massiliae	Experimental & Applied Acarology	2006	Santo Andre Natural Reserve	Portugal		2002-2004	Bird	Acrocephalus scirpaceus	Hy.marginatum		N	2	0		PCR
Ticks parasitizing wild birds in Portugal: detection of Rickettsia aeschlimannii, R. helvetica and R. massiliae	Experimental & Applied Acarology	2006	Bird Rehabilitation Centers of Monsanto Forest Park, Quercus Santo Andre	Portugal		2002-2004	Bird	Bubo bubo	Hy.marginatum		N	4	1	0.25	PCR				+
Ticks parasitizing wild birds in Portugal: detection of Rickettsia aeschlimannii, R. helvetica and R. massiliae	Experimental & Applied Acarology	2006	Santo Andre Natural Reserve	Portugal		2002-2004	Bird	Carduelis chloris	Hy.marginatum		N	1	0		PCR
Ticks parasitizing wild birds in Portugal: detection of Rickettsia aeschlimannii, R. helvetica and R. massiliae	Experimental & Applied Acarology	2006	Santo Andre Natural Reserve	Portugal		2002-2004	Bird	Hirundo rustica	Hy.marginatum		N	1	0		PCR
Ticks parasitizing wild birds in Portugal: detection of Rickettsia aeschlimannii, R. helvetica and R. massiliae	Experimental & Applied Acarology	2006	Santo Andre Natural Reserve	Portugal		2002-2004	Bird	Lanius meridionalis	Hy.marginatum		N	19	0		PCR
Ticks parasitizing wild birds in Portugal: detection of Rickettsia aeschlimannii, R. helvetica and R. massiliae	Experimental & Applied Acarology	2006	Santo Andre Natural Reserve	Portugal		2002-2004	Bird	Milvus migrans	Hy.marginatum		N	7	0		PCR
Ticks parasitizing wild birds in Portugal: detection of Rickettsia aeschlimannii, R. helvetica and R. massiliae	Experimental & Applied Acarology	2006	Bird Rehabilitation Centers of Monsanto Forest Park, Quercus Santo Andre	Portugal		2002-2004	Bird	Milvus milvus	Hy.marginatum		L	4	0		PCR
Ticks parasitizing wild birds in Portugal: detection of Rickettsia aeschlimannii, R. helvetica and R. massiliae	Experimental & Applied Acarology	2006	Santo Andre Natural Reserve	Portugal		2002-2004	Bird	Parus caeruleus	Hy.marginatum		N	3	0		PCR
Ticks parasitizing wild birds in Portugal: detection of Rickettsia aeschlimannii, R. helvetica and R. massiliae	Experimental & Applied Acarology	2006	Santo Andre Natural Reserve	Portugal		2002-2004	Bird	Parus major	Hy.marginatum		N	3	0		PCR
Ticks parasitizing wild birds in Portugal: detection of Rickettsia aeschlimannii, R. helvetica and R. massiliae	Experimental & Applied Acarology	2006	Santo Andre Natural Reserve	Portugal		2002-2004	Bird	Passer montanus	Hy.marginatum		N	2	0		PCR
Ticks parasitizing wild birds in Portugal: detection of Rickettsia aeschlimannii, R. helvetica and R. massiliae	Experimental & Applied Acarology	2006	Santo Andre Natural Reserve	Portugal		2002-2004	Bird	Saxicola torquata	Hy.marginatum		N	28	0		PCR
Ticks parasitizing wild birds in Portugal: detection of Rickettsia aeschlimannii, R. helvetica and R. massiliae	Experimental & Applied Acarology	2006	Santo Andre Natural Reserve	Portugal		2002-2004	Bird	Turdus merula	Hy.marginatum		N	20	0		PCR
Ticks parasitizing wild birds in Portugal: detection of Rickettsia aeschlimannii, R. helvetica and R. massiliae	Experimental & Applied Acarology	2006	Santo Andre Natural Reserve	Portugal		2002-2004	Bird	Tyto alba	Hy.marginatum	3L/3N	L/N	6	0		PCR
Ixodid ticks of road-killed wildlife species in southern Italy: new tick-host associations and locality records	Experimental and Applied Acarology	2011	Southern Italy	Italy	Jan-Dec, 2000-2009	2000-2009	Hare	Lepus corsicanus	Hy.marginatum	F	A	1	0		PCR
Ixodes ricinus is the dominant questing tick in forest habitats in Romania: the results from a countrywide dragging campaign	Experimental and Applied Acarology	2012		Romania	May-Jun, 2010-2011	2010-2011	Ground		Hy.marginatum			2	0		PCR
Prevalence of spotted fever group Rickettsia species detected in ticks in La Rioja, Spain	Annals of the New York Academy of Sciences	2006	La Rioja	Spain		2001-2005	Human	Homo sapiens	Hy.marginatum			5	2	0.4	PCR, semi-nested PCR				+
Prevalence of spotted fever group Rickettsia species detected in ticks in La Rioja, Spain	Annals of the New York Academy of Sciences	2006	La Rioja	Spain		2001-2005	Cattle	Bos taurus	Hy.marginatum			110	1	0.009	PCR, semi-nested PCR				+
Prevalence of spotted fever group Rickettsia species detected in ticks in La Rioja, Spain	Annals of the New York Academy of Sciences	2006	La Rioja	Spain		2001-2005	Ground		Hy.marginatum			55	0		PCR, semi-nested PCR
Molecular Detection of Spotted-Fever Group Rickettsiae in Ticks Collected from Domestic and Wild Animals in Corsica, France	Pathogens	2019	Ponte-Leccia slaughterhouse, Corsica	France	May-Aug, 2017 - Jul-Dec, 2018	2017-2018	Cattle	Bos taurus	Hy.marginatum	163M/53F	A	216	81 pool		PCR, qPCR				+ (81 pools)
Molecular Detection of Spotted-Fever Group Rickettsiae in Ticks Collected from Domestic and Wild Animals in Corsica, France	Pathogens	2019	Corsica	France	Aug-Jan, 2018-2019	2018-2019	Wild boar	Sus scrofa	Hy.marginatum	F	A	1	1	1	PCR, qPCR				+
First direct detection of rickettsial pathogens and a new rickettsia, 'Candidatus Rickettsia barbariae', in ticks from Sardinia, Italy	Clinical Microbiology and Infection	2008	Ogliastra and Sassari, Sardinia	Italy	Jun-Jul, 2007	2007	Horse	Equus caballus	Hy.marginatum marginatum		A	11	11	1	PCR				+
Tick-borne bacteria and protozoa detected in ticks collected from domestic animals and wildlife in central and southern Portugal	Ticks and Tick-borne Diseases	2018	Beja	Portugal	Dec-Sep, 2013-2015	2013-2015	Bird	Tyto alba	Hy.marginatum		N	3			PCR, Nested PCR
Tick-borne bacteria and protozoa detected in ticks collected from domestic animals and wildlife in central and southern Portugal	Ticks and Tick-borne Diseases	2018	Faro	Portugal	Dec-Sep, 2013-2015	2013-2015	Bird	Corvus corone	Hy.marginatum		N	1			PCR, Nested PCR
Tick-borne bacteria and protozoa detected in ticks collected from domestic animals and wildlife in central and southern Portugal	Ticks and Tick-borne Diseases	2018	Beja	Portugal	Dec-Sep, 2013-2015	2013-2015	Cattle	Bos taurus	Hy.marginatum	35F/72M	A	107			PCR, Nested PCR				+ (13 ticks, 12.1% - 10M/3F)			+ (6 ticks, 5.6% - 1M/5F)																		+ (4 ticks / M - 3.7%)	+ (1 tick / M - 0.1%)	+ (1 tick / M - 0.1%)	+ (2 ticks - 1.9%)
Tick-borne bacteria and protozoa detected in ticks collected from domestic animals and wildlife in central and southern Portugal	Ticks and Tick-borne Diseases	2018	Faro	Portugal	Dec-Sep, 2013-2015	2013-2015	Bird	Phoenicurus phoenicurus	Hy.marginatum		N	2			PCR, Nested PCR
Tick-borne bacteria and protozoa detected in ticks collected from domestic animals and wildlife in central and southern Portugal	Ticks and Tick-borne Diseases	2018	Faro	Portugal	Dec-Sep, 2013-2015	2013-2015	Bird	Bubo bubo	Hy.marginatum		N	1			PCR, Nested PCR
Tick-borne bacteria and protozoa detected in ticks collected from domestic animals and wildlife in central and southern Portugal	Ticks and Tick-borne Diseases	2018	Beja	Portugal	Dec-Sep, 2013-2015	2013-2015	Rabbit	Oryctolagus cuniculus	Hy.marginatum		N	1			PCR, Nested PCR
Tick-borne bacteria and protozoa detected in ticks collected from domestic animals and wildlife in central and southern Portugal	Ticks and Tick-borne Diseases	2018	Beja	Portugal	Dec-Sep, 2013-2015	2013-2015	Bird	Otis tarda	Hy.marginatum		N	7			PCR, Nested PCR
Tick-borne bacteria and protozoa detected in ticks collected from domestic animals and wildlife in central and southern Portugal	Ticks and Tick-borne Diseases	2018	Faro	Portugal	Dec-Sep, 2013-2015	2013-2015	Bird	Larus fuscus	Hy.marginatum		N	1			PCR, Nested PCR
Tick-borne bacteria and protozoa detected in ticks collected from domestic animals and wildlife in central and southern Portugal	Ticks and Tick-borne Diseases	2018	Faro	Portugal	Dec-Sep, 2013-2015	2013-2015	Bird	Athene noctua	Hy.marginatum		N	12	1	0.053	PCR, Nested PCR				+ (1 tick/N, 5.3%)
Tick-borne bacteria and protozoa detected in ticks collected from domestic animals and wildlife in central and southern Portugal	Ticks and Tick-borne Diseases	2018	Beja	Portugal	Dec-Sep, 2013-2015	2013-2015	Bird	Athene noctua	Hy.marginatum		N	7			PCR, Nested PCR
Tick-borne bacteria and protozoa detected in ticks collected from domestic animals and wildlife in central and southern Portugal	Ticks and Tick-borne Diseases	2018	Beja	Portugal	Dec-Sep, 2013-2015	2013-2015	Bird	Accipiter gentilis	Hy.marginatum		N	1			PCR, Nested PCR
Tick-borne bacteria and protozoa detected in ticks collected from domestic animals and wildlife in central and southern Portugal	Ticks and Tick-borne Diseases	2018	Beja	Portugal	Dec-Sep, 2013-2015	2013-2015	Sheep	Ovis aries	Hy.marginatum	11F/15M	A	26			PCR, Nested PCR
Tick-borne bacteria and protozoa detected in ticks collected from domestic animals and wildlife in central and southern Portugal	Ticks and Tick-borne Diseases	2018	Évora	Portugal	Dec-Sep, 2013-2015	2013-2015	Bird	Circaetus gallicus	Hy.marginatum		N	1			PCR, Nested PCR
Tick-borne bacteria and protozoa detected in ticks collected from domestic animals and wildlife in central and southern Portugal	Ticks and Tick-borne Diseases	2018	Branco	Portugal	Dec-Sep, 2013-2015	2013-2015	Wild boar	Sus scrofa ferus	Hy.marginatum	M	A	1			PCR, Nested PCR
Tick-borne bacteria and protozoa detected in ticks collected from domestic animals and wildlife in central and southern Portugal	Ticks and Tick-borne Diseases	2018	Faro	Portugal	Dec-Sep, 2013-2015	2013-2015	Bird	Larus michahellis	Hy.marginatum		N	5			PCR, Nested PCR
Anaplasma infection in free-ranging Iberian red deer in the region of Castilla-La Mancha, Spain	Veterinary Microbiology	2004	Ciudad Real, Castilla-La Mancha	Spain		2000-2003	Red deer	Cervus elaphus hispanicus	Hy.marginatum		A	558	218	0.39	PCR																															+
A survey of ticks (Acari: Ixodidae) on dairy cattle on the island of Menorca in Spain	Experimental & Applied Acarology	2001	Binigaus Vell, Menorca Island	Spain		1999-2000	Cattle	Bos taurus	Hy.marginatum marginatum	84M/43F	A	127
A survey of ticks (Acari: Ixodidae) on dairy cattle on the island of Menorca in Spain	Experimental & Applied Acarology	2001	Binimetlla, Menorca Island	Spain		1999-2000	Cattle	Bos taurus	Hy.marginatum marginatum	28M/15F	A	43
A survey of ticks (Acari: Ixodidae) on dairy cattle on the island of Menorca in Spain	Experimental & Applied Acarology	2001	Binisequi, Menorca Island	Spain		1999-2000	Cattle	Bos taurus	Hy.marginatum marginatum	150M/72F	A	222
A survey of ticks (Acari: Ixodidae) on dairy cattle on the island of Menorca in Spain	Experimental & Applied Acarology	2001	Son Bonaventura, Menorca Island	Spain		1999-2000	Cattle	Bos taurus	Hy.marginatum marginatum	25M/15F	A	40
A survey of ticks (Acari: Ixodidae) on dairy cattle on the island of Menorca in Spain	Experimental & Applied Acarology	2001	Son Gornes, Menorca Island	Spain		1999-2000	Cattle	Bos taurus	Hy.marginatum marginatum	103M/73F	A	176
A survey of ticks (Acari: Ixodidae) on dairy cattle on the island of Menorca in Spain	Experimental & Applied Acarology	2001	Son Nadal, Menorca Island	Spain		1999-2000	Cattle	Bos taurus	Hy.marginatum marginatum	15M/6F	A	21
A survey of ticks (Acari: Ixodidae) on dairy cattle on the island of Menorca in Spain	Experimental & Applied Acarology	2001	Son Tema, Menorca Island	Spain		1999-2000	Cattle	Bos taurus	Hy.marginatum marginatum	216M/127F	A	343
Species composition, distribution, and ecological preferences of the ticks of grazing sheep in north-central Spain	Medical and Veterinary Entomology	2004	Aragón	Spain		1998	Sheep	Ovis aries	Hy.marginatum marginatum
Monitoring piroplasms infection in three cattle farms in Minorca (Balearic Islands, Spain) with previous history of clinical piroplamosis	Veterinary Parasitology	2012	Ciutadella, Minorca, Balearic Islands	Spain		2010	Cattle	Bos taurus	Hy.marginatum	2M/2F	A	4	0		PCR
Monitoring piroplasms infection in three cattle farms in Minorca (Balearic Islands, Spain) with previous history of clinical piroplamosis	Veterinary Parasitology	2012	Ferreries, Minorca, Balearic Islands	Spain		2010	Cattle	Bos taurus	Hy.marginatum	1M/6F	A	7	3	0.429	PCR												+ (1F tick - 14.3%)								+ (2F ticks - (28.6%) - T. buffeli)
Monitoring piroplasms infection in three cattle farms in Minorca (Balearic Islands, Spain) with previous history of clinical piroplamosis	Veterinary Parasitology	2012	Mahón, Minorca, Balearic Islands	Spain		2010	Cattle	Bos taurus	Hy.marginatum	2M/1F	A	3	0		PCR
Detection and identification of spotted fever group rickettsiae in ticks collected in southern Croatia	Experimental and Applied Acarology	2002	Kastela Bay, Split, Dalmatia County	Croatia	October	2000	Cattle	Bos taurus	Hy.marginatum			17	11	0.647	PCR				+
Five ixodid tick species including two morphotypes of Rhipicephalus turanicus on nestlings of Eurasian eagle owl (Bubo bubo) from south-eastern Bulgaria	Parasites & Vectors	2021		Bulgaria	May-Jun, 2018-2020	2018-2020	Bird	Bubo bubo	Hy.marginatum	1L/11N/3M	L/N/A	15
Coinfections of Rickettsia slovaca and Rickettsia helvetica with Borrelia lusitaniae in ticks collected in a Safari Park, Portugal	Ticks and Tick-borne Diseases	2010	Safari Park, Alentejo	Portugal	Dec-Apr, 2006	2006	Ground		Hy.marginatum	2F/4M/2N	N/A	8	0		PCR
Detection of haemoparasites in cattle by reverse line blot hybridisation with a note on the distribution of ticks in Sicily	Veterinary Parasitology	2001	Collesano, Palermo, Sicily	Italy	Apr-Nov, 1998-1999	1998-1999	Cattle	Bos taurus	Hy.marginatum			64	3	0.014	PCR
Detection of haemoparasites in cattle by reverse line blot hybridisation with a note on the distribution of ticks in Sicily	Veterinary Parasitology	2001	Tusa, Palermo, Sicily	Italy	Apr-Nov, 1998-1999	1998-1999	Cattle	Bos taurus	Hy.marginatum			16			PCR																				+ (1 tick)	+ (2 ticks)
Detection of haemoparasites in cattle by reverse line blot hybridisation with a note on the distribution of ticks in Sicily	Veterinary Parasitology	2001	Giardinello, Palermo, Sicily	Italy	Apr-Nov, 1998-1999	1998-1999	Cattle	Bos taurus	Hy.marginatum			60			PCR
Detection of haemoparasites in cattle by reverse line blot hybridisation with a note on the distribution of ticks in Sicily	Veterinary Parasitology	2001	Roccapalumba, Palermo, Sicily	Italy	Apr-Nov, 1998-1999	1998-1999	Cattle	Bos taurus	Hy.marginatum			60			PCR
Detection of haemoparasites in cattle by reverse line blot hybridisation with a note on the distribution of ticks in Sicily	Veterinary Parasitology	2001	Ragusa, Palermo, Sicily	Italy	Apr-Nov, 1998-1999	1998-1999	Cattle	Bos taurus	Hy.marginatum			22			PCR
Tick-borne zoonotic bacteria in ticks collected from central Spain	Am. J. Trop. Med. Hyg	2009	Central Spain, Madrid and Toledo	Spain	Mar-Dec, 1999-2002	1999-2002	Livestock, Birds		Hy.marginatum			13	8	0.615	PCR				+
Lyme borreliosis spirochetes in questing ticks from mainland Portugal	Int. J. Med. Microbiol.	2004	Mafra	Portugal	Mar-Dec, 1999-2002	1999-2002	Ground		Hy.marginatum			2	0		Nested-PCR
Lyme borreliosis spirochetes in questing ticks from mainland Portugal	Int. J. Med. Microbiol.	2004	Grandola	Portugal	Apr-Jul, 1999; Oct-Feb, 2002-2003	1999, 2002-2003	Ground		Hy.marginatum			60	4	0.067	Nested-PCR										+ (2 ticks)	+ (2 ticks)
Lyme borreliosis spirochetes in questing ticks from mainland Portugal	Int. J. Med. Microbiol.	2004	Nationwide, except Mafra - Grandola	Portugal	Mar-Jul, 2001-2002	2001-2002	Ground		Hy.marginatum			5	0		Nested-PCR
The hard-tick fauna of mainland Portugal (Acari: Ixodidae): An update on geographical distribution and known associations with hosts and pathogens	Experimental & Applied Acarology	2011		Portugal			Hare	Lepus capensis	Hy.marginatum		N	63
The hard-tick fauna of mainland Portugal (Acari: Ixodidae): An update on geographical distribution and known associations with hosts and pathogens	Experimental & Applied Acarology	2011		Portugal			Bird	Accipiter gentilis	Hy.marginatum		N	62
The hard-tick fauna of mainland Portugal (Acari: Ixodidae): An update on geographical distribution and known associations with hosts and pathogens	Experimental & Applied Acarology	2011		Portugal			Bird	Buteo buteo	Hy.marginatum		N	31
The hard-tick fauna of mainland Portugal (Acari: Ixodidae): An update on geographical distribution and known associations with hosts and pathogens	Experimental & Applied Acarology	2011		Portugal			Bird	Falco tinnunculus	Hy.marginatum	202N/7L	N/L	209
The hard-tick fauna of mainland Portugal (Acari: Ixodidae): An update on geographical distribution and known associations with hosts and pathogens	Experimental & Applied Acarology	2011		Portugal			Bird	Hieraaetus pennatus	Hy.marginatum		N	10
The hard-tick fauna of mainland Portugal (Acari: Ixodidae): An update on geographical distribution and known associations with hosts and pathogens	Experimental & Applied Acarology	2011		Portugal			Bird	Strix aluco	Hy.marginatum		N	10
The hard-tick fauna of mainland Portugal (Acari: Ixodidae): An update on geographical distribution and known associations with hosts and pathogens	Experimental & Applied Acarology	2011		Portugal			Bird	Acrocephalus scirpaceus	Hy.marginatum		N	3
The hard-tick fauna of mainland Portugal (Acari: Ixodidae): An update on geographical distribution and known associations with hosts and pathogens	Experimental & Applied Acarology	2011		Portugal			Bird	Alcedo atthis	Hy.marginatum		N	24
The hard-tick fauna of mainland Portugal (Acari: Ixodidae): An update on geographical distribution and known associations with hosts and pathogens	Experimental & Applied Acarology	2011		Portugal			Bird	Bubo bubo	Hy.marginatum		N	5
The hard-tick fauna of mainland Portugal (Acari: Ixodidae): An update on geographical distribution and known associations with hosts and pathogens	Experimental & Applied Acarology	2011		Portugal			Bird	Falco naumanni	Hy.marginatum		N	6
The hard-tick fauna of mainland Portugal (Acari: Ixodidae): An update on geographical distribution and known associations with hosts and pathogens	Experimental & Applied Acarology	2011		Portugal			Bird	Saxicola torquata	Hy.marginatum		N	32
Ticks and tick-borne pathogens in wild birds in Greece	Parasitology Research	2016	Northern Greece	Greece	Jun, Jul, Sep, Dec, 2013	2013	Bird	Hippolais (Iduna) pallida	Hy.marginatum		N	1	1	1	Nested-PCR		+
Rickettsiae in ixodid ticks, Sicily	Emerg Infect Dis	2005	Corleone, Palermo	Italy		2001-2002	Livestock		Hy.marginatum			48 (examined)	3	0.063	PCR				+ (2 ticks)		+ (1 tick)
A biological/medical review of alien tick species (Acari: Ixodida) accidentally transferred to Poland	Annals of Parasitology	2014	Umianowice (Pińczów poviat, Świętokrzyskie voivodeship)	Poland			Bird	Acrocephalus schoenobaenus	Hy.marginatum
A biological/medical review of alien tick species (Acari: Ixodida) accidentally transferred to Poland	Annals of Parasitology	2014	Popielno (Puszcza Piska forest, Suwałki voievodship)	Poland			Bird	Motacilla flava	Hy.marginatum
Ixodidae species distribution in Romania (1998–2004)	Slovenian Veterinary Research	2006	Mureş, Mureş	Romania		1998-2004	Livestock (cattle, horse, sheep)		Hy.marginatum			15
Ixodidae species distribution in Romania (1998–2004)	Slovenian Veterinary Research	2006	Gorj, Jiu	Romania		1998-2004	Livestock (cattle, horse, sheep)		Hy.marginatum			4
Ixodidae species distribution in Romania (1998–2004)	Slovenian Veterinary Research	2006	Mehedinti, Ostrov	Romania		1998-2004	Livestock (cattle, horse, sheep)		Hy.marginatum			28
Ixodidae species distribution in Romania (1998–2004)	Slovenian Veterinary Research	2006	Tulcea	Romania		1998-2004	Livestock (cattle, horse, sheep)		Hy.marginatum			141
Hyalomma marginatum in Tübingen, Germany	Systematic & Applied Acarology	2017	Tübingen	Germany		2016	Human	Homo sapiens	Hy.marginatum	F	A	1	0		PCR
Tick-host conflict: immunoglobulin E antibodies to tick proteins in patients with anaphylaxis to tick bite	Oncotarget	2017	Ciudad Real Province, Castilla-La Mancha	Spain			Human	Homo sapiens	Hy.marginatum		A	1
Tick-host conflict: immunoglobulin E antibodies to tick proteins in patients with anaphylaxis to tick bite	Oncotarget	2017	Son Parc, Menorca	Spain		2001	Cattle	Bos taurus	Hy.marginatum	F	A	10
Tick-borne pathogens in ticks (Acari: Ixodidae) collected from various domestic and wild hosts in Corsica (France), a Mediterranean island environment	Transboundary and Emerging Disease	2019	Corsica	France	May-May, 2014-2015	2014-2015			Hy.marginatum	65 pools M/ 24 pools F	A	362 (89 pools)	362	1	qPCR, PCR				+ (100% of pools)				+ (1% of pools)																					+ (1% of pools)		+ (6% of pools)	+ (90% of pools)
Isolation of Dhori Virus from Hyalomma marginatum Ticks in Portugal	Intervirology	1979		Portugal	27 Jul, 1971	1971	Cattle		Hy.marginatum marginatum	M	A	177 (25 pools, 5 ticks in each)	1 pool					+
Bahig virus (Tete group) in naturally- and transovarially-infected Hyalomma marginatum ticks from Egypt and Italy	Arch Gesamte Virusforsch	1974	Naples	Italy	April, 1973	1973	Horse	1	Hy.marginatum marginatum	F	A	1
Ticks of domestic animals in the Macedonia region of Greece	Veterinary Parasitology	1996	Macedonia	Greece		1983-1986	Cattle, Sheep, Goat		Hy.marginatum marginatum	300M/111F/1N	A/N	412 (409 cattle, 1 sheep, 2 goat)
Ticks of domestic animals in the Macedonia region of Greece	Veterinary Parasitology	1996	Macedonia	Greece		1983-1986	Cattle		Hy.marginatum rufipes	1M/1F	A	2
Ticks of domestic animals in the Macedonia region of Greece	Veterinary Parasitology	1996	Macedonia	Greece		1983-1986	Cattle		Hy. marginatum turanicum	M	A	1
Geographical Distribution, Host Associations, and Vector Roles of Ticks (Acari: Ixodidae, Argasidae) in Sweden	J. Med Entomol	1994	Skane	Sweden					Hy.marginatum
Geographical Distribution, Host Associations, and Vector Roles of Ticks (Acari: Ixodidae, Argasidae) in Sweden	J. Med Entomol	1994	Öland	Sweden					Hy.marginatum
Geographical Distribution, Host Associations, and Vector Roles of Ticks (Acari: Ixodidae, Argasidae) in Sweden	J. Med Entomol	1994	Gotland	Sweden					Hy.marginatum
Geographical Distribution, Host Associations, and Vector Roles of Ticks (Acari: Ixodidae, Argasidae) in Sweden	J. Med Entomol	1994				1990-1991	Bird	Anthus trivialis	Hy.marginatum		N
Geographical Distribution, Host Associations, and Vector Roles of Ticks (Acari: Ixodidae, Argasidae) in Sweden	J. Med Entomol	1994				1990-1991	Bird	M. alba	Hy.marginatum		N
Geographical Distribution, Host Associations, and Vector Roles of Ticks (Acari: Ixodidae, Argasidae) in Sweden	J. Med Entomol	1994				1990-1991	Bird	Acrocephalus schoenobaenus	Hy.marginatum		N	1
Geographical Distribution, Host Associations, and Vector Roles of Ticks (Acari: Ixodidae, Argasidae) in Sweden	J. Med Entomol	1994				1990-1991	Bird	Sylvia atricapilla	Hy.marginatum		L	1
Geographical Distribution, Host Associations, and Vector Roles of Ticks (Acari: Ixodidae, Argasidae) in Sweden	J. Med Entomol	1994				1990-1991	Bird	F. albicollis	Hy.marginatum		L	1
Geographical Distribution, Host Associations, and Vector Roles of Ticks (Acari: Ixodidae, Argasidae) in Sweden	J. Med Entomol	1994	Bornholm	Denmark	Jun, 1939	1939	Bird		Hy.marginatum	M	A	1
Geographical Distribution, Host Associations, and Vector Roles of Ticks (Acari: Ixodidae, Argasidae) in Sweden	J. Med Entomol	1994	Christianso	Denmark	May, 1991	1991	Bird	Falco tinnunculus	Hy.marginatum		N	1
Geographical Distribution, Host Associations, and Vector Roles of Ticks (Acari: Ixodidae, Argasidae) in Sweden	J. Med Entomol	1994		Norway	May-Jun		Bird	Phoenicurus phoenicurus	Hy.marginatum		N
Geographical Distribution, Host Associations, and Vector Roles of Ticks (Acari: Ixodidae, Argasidae) in Sweden	J. Med Entomol	1994		Norway	May-Jun		Bird	Acrocephalus scirpaceus	Hy.marginatum		N
Geographical Distribution, Host Associations, and Vector Roles of Ticks (Acari: Ixodidae, Argasidae) in Sweden	J. Med Entomol	1994		Norway	May-Jun		Bird	Phylloscopus trochilus	Hy.marginatum		N
Geographical Distribution, Host Associations, and Vector Roles of Ticks (Acari: Ixodidae, Argasidae) in Sweden	J. Med Entomol	1994		Norway	May-Jun		Bird	Lanius collurio	Hy.marginatum		N
Ticks (Ixodida) from the collection of the Natural History Department, Museum of Upper Silesia in Bytom, Poland – A contribution to knowledge on tick fauna and the first record of Hyalomma marginatum presence in Poland	Annals of Agricultural and Environmental Medicine	2016	Bytom	Poland	20 Jun, 1935	1935			Hy.marginatum	M	A	1
Ticks (Ixodida) from the collection of the Natural History Department, Museum of Upper Silesia in Bytom, Poland – A contribution to knowledge on tick fauna and the first record of Hyalomma marginatum presence in Poland	Annals of Agricultural and Environmental Medicine	2016	Bytom	Poland	6 Jun, 1943	1943			Hy.marginatum	M	A	3
Ticks (Ixodida) from the collection of the Natural History Department, Museum of Upper Silesia in Bytom, Poland – A contribution to knowledge on tick fauna and the first record of Hyalomma marginatum presence in Poland	Annals of Agricultural and Environmental Medicine	2016	Carevo	Bulgaria	2 Jul, 2006	2006	Ground		Hy.marginatum	M	A	1
Genetic Diversity of Borrelia burgdorferi Sensu Lato in Ticks from Mainland Portugal	Journal of Microbiology	2000	Lisbon	Portugal	Mar, Apr, May, 1998	1998	Ground		Hy.marginatum		A	27	2	0.074	Nested-PCR											+
First detection of Hyalomma rufipes in Germany	Ticks and Tick-borne Diseases	2016	near Mainz in the Federal State Rhineland-Palatine	Germany		2015	Horse		Hy.rufipes	M	A	1	0
Detection of Hyalomma rufipes in a recently arrived asylum seeker to the EU	Ticks and Tick-borne Diseases	2021		Malta			Human		Hy.rufipes			1
Probable overwintering of adult Hyalomma rufipes in Central Europe	Ticks and Tick-borne Diseases	2021	village of Sedlec	Czechia	April	2020	Horse		Hy.rufipes	M	A
First record of Hyalomma rufipes in the Czech Republic, with a review of relevant cases in other parts of Europe	Ticks and Tick-borne Diseases	2020	near Valtice, district Břeclav	Czechia	October	2019	Horse		Hy.rufipes	M	A
Co-Occurrence of Francisella, Spotted Fever Group Rickettsia, and Midichloria in Avian-Associated Hyalomma rufipes	Microorganisms	2022		Italy, Spain, Greece, Israel		2014-2015	Birds		Hy.marginatum	24
Co-Occurrence of Francisella, Spotted Fever Group Rickettsia, and Midichloria in Avian-Associated Hyalomma rufipes	Microorganisms	2022		Italy, Spain, Greece, Israel		2014-2015	Birds		Hy.rufipes	447
Hyalomma rufipes on an untraveled horse: Is this the first evidence of Hyalomma nymphs successfully moulting in the United Kingdom?	Ticks and Tick-borne Diseases	2019	Dorset, England	United Kingdom	September	2018	Horse		Hy.rufipes	1	A								+
Ornithological and molecular evidence of a reproducing Hyalomma rufipes population under continental climate in Europe	Front. Vet. Sci	2023	South (Davod)	Hungary	March - July 2022	2022	Bird	Sylvia communis	Hy.rufipes	1	N
Ornithological and molecular evidence of a reproducing Hyalomma rufipes population under continental climate in Europe	Front. Vet. Sci	2023	Northwest (Tömörd)	Hungary	March - July 2022	2022	Bird	Ficedula hypoleuca	Hy.rufipes	1	N
Ornithological and molecular evidence of a reproducing Hyalomma rufipes population under continental climate in Europe	Front. Vet. Sci	2023	Southwest (Fenekpuszta)	Hungary	March - July 2022	2022	Bird	Acrocephalus schoenobanenus	Hy.rufipes	1	N
Ornithological and molecular evidence of a reproducing Hyalomma rufipes population under continental climate in Europe	Front. Vet. Sci	2023	Southwest (Fenekpuszta)	Hungary	March - July 2022	2022	Bird	Acrocephalus schoenobanenus	Hy.rufipes	1	N
Ornithological and molecular evidence of a reproducing Hyalomma rufipes population under continental climate in Europe	Front. Vet. Sci	2023	Southwest (Fenekpuszta)	Hungary	March - July 2022	2022	Bird	Acrocephalus schoenobanenus	Hy.rufipes	1	N
Ornithological and molecular evidence of a reproducing Hyalomma rufipes population under continental climate in Europe	Front. Vet. Sci	2023	Southwest (Fenekpuszta)	Hungary	March - July 2022	2022	Bird	Panurus biarmicus	Hy.rufipes	1	N
Ornithological and molecular evidence of a reproducing Hyalomma rufipes population under continental climate in Europe	Front. Vet. Sci	2023	Southwest (Fenekpuszta)	Hungary	March - July 2022	2022	Bird	Panurus biarmicus	Hy.rufipes	5	N
Ornithological and molecular evidence of a reproducing Hyalomma rufipes population under continental climate in Europe	Front. Vet. Sci	2023	Southwest (Fenekpuszta)	Hungary	March - July 2023	2023	Bird	Panurus biarmicus	Hy.rufipes	1	L
A new report of adult Hyalomma marginatum and Hyalomma rufipes in the Czech Republic	Ticks Tick Borne Dis	2022		Czechia			Horse		Hy.marginatum		A	4
A new report of adult Hyalomma marginatum and Hyalomma rufipes in the Czech Republic	Ticks Tick Borne Dis	2022		Czechia			Horse		Hy. rufipes		A	3
A new report of adult Hyalomma marginatum and Hyalomma rufipes in the Czech Republic	Ticks Tick Borne Dis	2022	Středočeský	Czechia		2020	Common nightingale	Luscinia megarhynchos	Hy. rufipes		N	1
A new report of adult Hyalomma marginatum and Hyalomma rufipes in the Czech Republic	Ticks Tick Borne Dis	2022	Jihomoravský	Czechia		2019	Household		Hy.marginatum	F	A	1
A new report of adult Hyalomma marginatum and Hyalomma rufipes in the Czech Republic	Ticks Tick Borne Dis	2023							Hyalomma spp.		A	3
Emergence of Hyalomma marginatum and Hyalomma rufipes adults revealed by citizen science tick monitoring in Hungary	Transboundary and Emerging Diseases	2022	Bük	Hungary		2021	Dog		Hy.marginatum	M	A	1
Emergence of Hyalomma marginatum and Hyalomma rufipes adults revealed by citizen science tick monitoring in Hungary	Transboundary and Emerging Diseases	2022	Bács-Kiskun County	Hungary		2021	Cattle		Hy. rufipes	M	A	1
The Crimean-Congo haemorrhagic fever tick vector Hyalomma marginatum in the south of France: Modelling its distribution and determination of factors influencing its establishment in a newly invaded area	Transboundary and Emerging Diseases	2022		France	April-July	2016-2019	Horse		Hy.marginatum		A	931
A dual endosymbiosis supports nutritional adaptation to hematophagy in the invasive tick Hyalomma marginatum	eLife	2021		Italy			Domestic animals		Hy.marginatum	F	A
A dual endosymbiosis supports nutritional adaptation to hematophagy in the invasive tick Hyalomma marginatum	eLife	2021		Spain			Domestic animals		Hy.marginatum	F	A
Distribution of ticks in Bosnia and Herzegovina	Ticks Tick Borne Dis	2022		Bosnia Herzegovina	March 2017 to April 2020	2017-2020	Cattle		Hy.marginatum			109
Distribution of ticks in Bosnia and Herzegovina	Ticks Tick Borne Dis	2022		Bosnia Herzegovina	March 2017 to April 2020	2017-2020	Sheep		Hy.marginatum			25
DNA barcoding of hard ticks (Ixodidae), notes on distribution of vector species and new faunal record for Croatia	Ticks Tick Borne Dis	2022		Croatia		2017-2020	Human, Vegetation		Hy.marginatum			3
Prevalence of Bacterial and Protozoan Pathogens in Ticks Collected from Birds in the Republic of Moldova	Microorganisms	2022		Moldova		2012-2015	Bird	Acrocephalus arundinaceus	Hy.marginatum	M	A	2	0
On the way between Africa and Europe: Molecular taxonomy of ticks collected from birds in Malta	Ticks Tick Borne Dis	2022		Malta		2019-2021	Common kingfisher	Alcedo atthis	Hy.marginatum		N	1
On the way between Africa and Europe: Molecular taxonomy of ticks collected from birds in Malta	Ticks Tick Borne Dis	2022		Malta		2019-2021	Sedge warbler	Acrocephalus schoenobaenus	Hy.marginatum		N	2
On the way between Africa and Europe: Molecular taxonomy of ticks collected from birds in Malta	Ticks Tick Borne Dis	2022		Malta		2019-2021	Common kestrel	Falco tinnunculus	Hy.marginatum		N	1
On the way between Africa and Europe: Molecular taxonomy of ticks collected from birds in Malta	Ticks Tick Borne Dis	2022		Malta		2019-2021	Common whitethroat	Sylvia communi	Hy.marginatum		N	1
On the way between Africa and Europe: Molecular taxonomy of ticks collected from birds in Malta	Ticks Tick Borne Dis	2022		Malta		2019-2021	Willow warbler	Phylloscopus trochilus	Hy.marginatum		N	2
On the way between Africa and Europe: Molecular taxonomy of ticks collected from birds in Malta	Ticks Tick Borne Dis	2022		Malta		2019-2021	Great reed warbler	Acrocephalus arundinaceus	Hy. rufipes		N	14
On the way between Africa and Europe: Molecular taxonomy of ticks collected from birds in Malta	Ticks Tick Borne Dis	2022		Malta		2019-2021	Sedge warbler	Acrocephalus schoenobaenus	Hy. rufipes		N	2
On the way between Africa and Europe: Molecular taxonomy of ticks collected from birds in Malta	Ticks Tick Borne Dis	2022		Malta		2019-2021	Eurasian reed warbler	Acrocephalus scirpaceus	Hy. rufipes		N	3
On the way between Africa and Europe: Molecular taxonomy of ticks collected from birds in Malta	Ticks Tick Borne Dis	2022		Malta		2019-2021	Western subalpine warbler	Curruca iberiae	Hy. rufipes		N	1
On the way between Africa and Europe: Molecular taxonomy of ticks collected from birds in Malta	Ticks Tick Borne Dis	2022		Malta		2019-2021	Collared flycatcher	Ficedula albicollis	Hy. rufipes		N	1
On the way between Africa and Europe: Molecular taxonomy of ticks collected from birds in Malta	Ticks Tick Borne Dis	2022		Malta		2019-2021	European pied flycatcher	Ficedula hypoleuca	Hy. rufipes		2L, 4N	6
On the way between Africa and Europe: Molecular taxonomy of ticks collected from birds in Malta	Ticks Tick Borne Dis	2022		Malta		2019-2021	Barn swallow	Hirundo rustica	Hy. rufipes		N	1
On the way between Africa and Europe: Molecular taxonomy of ticks collected from birds in Malta	Ticks Tick Borne Dis	2022		Malta		2019-2021	Woodchat shrike	Lanius senator	Hy. rufipes		N	1
On the way between Africa and Europe: Molecular taxonomy of ticks collected from birds in Malta	Ticks Tick Borne Dis	2022		Malta		2019-2021	Yellow wagtail	Motacilla flava	Hy. rufipes		N	1
On the way between Africa and Europe: Molecular taxonomy of ticks collected from birds in Malta	Ticks Tick Borne Dis	2022		Malta		2019-2021	Common redstart	Phoenicurus phoenicurus	Hy. rufipes		N	5
On the way between Africa and Europe: Molecular taxonomy of ticks collected from birds in Malta	Ticks Tick Borne Dis	2022		Malta		2019-2021	Wood warbler	Phylloscopus sibilatrix	Hy. rufipes		N	9
On the way between Africa and Europe: Molecular taxonomy of ticks collected from birds in Malta	Ticks Tick Borne Dis	2022		Malta		2019-2021	Willow warbler	Phylloscopus trochilus	Hy. rufipes		N	4
On the way between Africa and Europe: Molecular taxonomy of ticks collected from birds in Malta	Ticks Tick Borne Dis	2022		Malta		2019-2021	Common whitethroat	Sylvia communi	Hy. rufipes		7L, 12N	19
On the way between Africa and Europe: Molecular taxonomy of ticks collected from birds in Malta	Ticks Tick Borne Dis	2022		Malta		2019-2021	Eurasian hoopoe	Upupa epops	Hy. rufipes		N	1
On the way between Africa and Europe: Molecular taxonomy of ticks collected from birds in Malta	Ticks Tick Borne Dis	2022		Malta		2019-2021	Sedge warbler	Acrocephalus schoenobaenus	Hyalomma spp.		N	4
On the way between Africa and Europe: Molecular taxonomy of ticks collected from birds in Malta	Ticks Tick Borne Dis	2022		Malta		2019-2021	Wood warbler	Phylloscopus sibilatrix	Hyalomma spp.		N	2
On the way between Africa and Europe: Molecular taxonomy of ticks collected from birds in Malta	Ticks Tick Borne Dis	2022		Malta		2019-2021	Common whitethroat	Sylvia communi	Hyalomma spp.		N	2
Serologic and molecular evidence for circulation of Crimean-Congo hemorrhagic fever virus in ticks and cattle in Bosnia and Herzegovina		2022		Bosnia Herzegovina		2019-2021	Cattle, Sheep		Hy.marginatum			760				+ one pool consisted of 3 males
Molecular detection of parapoxvirus in Ixodidae ticks collected from cattle in Corsica, France	Vet Med Scie	2022	Corsica	France		2018-2019	Cattle		Hy.marginatum			441						+ 15 pools
Molecular detection of parapoxvirus in Ixodidae ticks collected from cattle in Corsica, France	Vet Med Scie	2022	Corsica	France		2018-2019	Wild boar		Hy.marginatum			1
Molecular detection of parapoxvirus in Ixodidae ticks collected from cattle in Corsica, France	Vet Med Scie	2022	Corsica	France		2018-2019	Horse		Hy.marginatum			707
Identification and Distribution of Human-Biting Ticks in Northwestern Spain	Insects	2022	Castilla y León	Spain		2014-2019	Human from hospitals		Hy.marginatum		N	2
Identification and Distribution of Human-Biting Ticks in Northwestern Spain	Insects	2022	Castilla y León	Spain		2014-2019	Human from hospitals		Hy.marginatum	F	A	233
Identification and Distribution of Human-Biting Ticks in Northwestern Spain	Insects	2022	Castilla y León	Spain		2014-2019	Human from hospitals		Hy.marginatum	M	A	499
Molecular assessment of Theileria equi and Babesia caballi prevalence in horses and ticks on horses in southeastern France	Parasitol Research	2022	Camargue	France	April–May 2015 and May–June 2016	2015-2016	Horse		Hy.marginatum			47																						+ 4 ticks
Molecular Detection of Zoonotic and Non-Zoonotic Pathogens from Wild Boars and Their Ticks in the Corsican Wetlands	Pathogens	2021	Corsica	France	From autumn 2018 to winter 2020	2018-2020	Wild boar		Hy.marginatum			2	1	0.5
Migratory birds, ticks, and Bartonella	Infect Ecol Epidemiol	2011	Capri	Italy	April - May, 2009	2009	Migratory birds		Hyalomma spp.		L	117	0
Migratory birds, ticks, and Bartonella	Infect Ecol Epidemiol	2011	Antikythera	Greece	April - May, 2009	2009	Migratory birds
Migratory birds, ticks, and Bartonella	Infect Ecol Epidemiol	2011	Capri	Italy	April - May, 2009	2009	Migratory birds		Hyalomma spp.		N	250	0
Migratory birds, ticks, and Bartonella	Infect Ecol Epidemiol	2011	Antikythera	Greece	April - May, 2009	2009	Migratory birds
Crimean-Congo Hemorrhagic Fever Virus Genome in Tick from Migratory Bird, Italy	Emerging Infect Diseases	2019	Ventotene	Italy	April	2017	Bird	Saxicola rubetra	Hy.rufipes		N	1	1			+
Ticks (Acari: Ixodidae) on birds migrating to the island of Ponza, Italy, and the tick-borne pathogens they carry	Ticks Tick Borne Dis	2021	Ponza Island	Italy	March - May, 2019	2019	Bird	Common whitethroat	Hy.rufipes		N	6							+ (3N)					+ (2N)																							+ (6N)
Ticks (Acari: Ixodidae) on birds migrating to the island of Ponza, Italy, and the tick-borne pathogens they carry	Ticks Tick Borne Dis	2021	Ponza Island	Italy	March - May, 2019	2019	Bird	Spotted flycatcher	Hy.rufipes		L	1																																			+
Ticks (Acari: Ixodidae) on birds migrating to the island of Ponza, Italy, and the tick-borne pathogens they carry	Ticks Tick Borne Dis	2021	Ponza Island	Italy	March - May, 2019	2019	Bird	Tree pipit	Hy.rufipes		L	1																																			+
Ticks (Acari: Ixodidae) on birds migrating to the island of Ponza, Italy, and the tick-borne pathogens they carry	Ticks Tick Borne Dis	2021	Ponza Island	Italy	March - May, 2019	2019	Bird	Northern wheatear	Hy.rufipes		N	1							+					+																							+
Ticks (Acari: Ixodidae) on birds migrating to the island of Ponza, Italy, and the tick-borne pathogens they carry	Ticks Tick Borne Dis	2021	Ponza Island	Italy	March - May, 2019	2019	Bird	Eurasian golden oriole	Hy.rufipes		N	1												+																							+
Ticks (Acari: Ixodidae) on birds migrating to the island of Ponza, Italy, and the tick-borne pathogens they carry	Ticks Tick Borne Dis	2021	Ponza Island	Italy	March - May, 2019	2019	Bird	Common redstart	Hy.rufipes		N	1																																			+
Ticks (Acari: Ixodidae) on birds migrating to the island of Ponza, Italy, and the tick-borne pathogens they carry	Ticks Tick Borne Dis	2021	Ponza Island	Italy	March - May, 2019	2019	Bird	Whinchat	Hy.rufipes		N	1							+																												+
Ticks (Acari: Ixodidae) on birds migrating to the island of Ponza, Italy, and the tick-borne pathogens they carry	Ticks Tick Borne Dis	2021	Ponza Island	Italy	March - May, 2019	2019	Bird	Black redstart	Hy.rufipes		N	1																																			+
Ticks (Acari: Ixodidae) on birds migrating to the island of Ponza, Italy, and the tick-borne pathogens they carry	Ticks Tick Borne Dis	2021	Ponza Island	Italy	March - May, 2019	2019	Bird	Collared flycatcher	Hy.rufipes		N	1																																			+
Transport of Ticks by Migratory Passerine Birds to Norway		2009		Norway	2003 - 2005		Bird	Sylvia borin	Hy.rufipes		N	1
Transport of Ticks by Migratory Passerine Birds to Norway		2009		Norway	2003 - 2005		Bird	P. phoenicurus	Hy.rufipes		N	1
Transport of Ticks by Migratory Passerine Birds to Norway		2009		Norway	2003 - 2005		Bird	Acrocephalus scirpaceus	Hy.rufipes		N	1
Transport of Ticks by Migratory Passerine Birds to Norway		2009		Norway	2003 - 2005		Bird	Oenanthe oenanthe	Hy.rufipes		N	1
Transport of Ticks by Migratory Passerine Birds to Norway		2009		Norway	2003 - 2005		Bird	Sylvia communis	Hy.rufipes		N	1
Transport of Ticks by Migratory Passerine Birds to Norway		2009		Norway	2003 - 2005		Bird	Luscinia luscinia	Hy.rufipes		N	2
Rickettsial pathogens drive microbiota assembly in Hyalomma marginatum and Rhipicephalus bursa ticks		2023	Corsica	France	2019-2021		Corsican breed cattle		Hy. Marginatum		A-N	702							23 adult female																			1	1	1
Bird ticks in Hungary reflect western, southern, eastern flyway connections and two genetic lineages of Ixodes frontalis and Haemaphysalis concinna	Parasites & Vectors	2016		Hungary	January 2012 - December 2014		Bird	Sylvia communis	Hy.rufipes		N	3
Association between guilds of birds in the African-Western Palaearctic region and the tick species Hyalomma rufipes, one of the main vectors of Crimean-Congo hemorrhagic fever virus	One Health	2021		Italy, Spain, Greece, Israel	2014-2015		Bird	Charadrius alexandrinus	Hy. marginatum			1
Association between guilds of birds in the African-Western Palaearctic region and the tick species Hyalomma rufipes, one of the main vectors of Crimean-Congo hemorrhagic fever virus	One Health	2021		Italy, Spain, Greece, Israel	2014-2015		Bird	Erithacus rubecula	Hy. marginatum			2
Association between guilds of birds in the African-Western Palaearctic region and the tick species Hyalomma rufipes, one of the main vectors of Crimean-Congo hemorrhagic fever virus	One Health	2021		Italy, Spain, Greece, Israel	2014-2015		Bird	Lanius senator	Hy. marginatum			2
Association between guilds of birds in the African-Western Palaearctic region and the tick species Hyalomma rufipes, one of the main vectors of Crimean-Congo hemorrhagic fever virus	One Health	2021		Italy, Spain, Greece, Israel	2014-2015		Bird	Luscinia megarhynchos	Hy. marginatum			5
Association between guilds of birds in the African-Western Palaearctic region and the tick species Hyalomma rufipes, one of the main vectors of Crimean-Congo hemorrhagic fever virus	One Health	2021		Italy, Spain, Greece, Israel	2014-2015		Bird	Oenanthe oenanthe	Hy. marginatum			6
Association between guilds of birds in the African-Western Palaearctic region and the tick species Hyalomma rufipes, one of the main vectors of Crimean-Congo hemorrhagic fever virus	One Health	2021		Italy, Spain, Greece, Israel	2014-2015		Bird	Phoenicurus phoenicurus	Hy. marginatum			2
Association between guilds of birds in the African-Western Palaearctic region and the tick species Hyalomma rufipes, one of the main vectors of Crimean-Congo hemorrhagic fever virus	One Health	2021		Italy, Spain, Greece, Israel	2014-2015		Bird	Sylvia communis	Hy. marginatum			6
Association between guilds of birds in the African-Western Palaearctic region and the tick species Hyalomma rufipes, one of the main vectors of Crimean-Congo hemorrhagic fever virus	One Health	2021		Italy, Spain, Greece, Israel	2014-2015		Bird	Acrocephalus schoenobaenus	Hy. rufipes			53
Association between guilds of birds in the African-Western Palaearctic region and the tick species Hyalomma rufipes, one of the main vectors of Crimean-Congo hemorrhagic fever virus	One Health	2021		Italy, Spain, Greece, Israel	2014-2015		Bird	Acrocephalus scirpaceus	Hy. rufipes			1
Association between guilds of birds in the African-Western Palaearctic region and the tick species Hyalomma rufipes, one of the main vectors of Crimean-Congo hemorrhagic fever virus	One Health	2021		Italy, Spain, Greece, Israel	2014-2015		Bird	Anthus trivialis	Hy. rufipes			4
Association between guilds of birds in the African-Western Palaearctic region and the tick species Hyalomma rufipes, one of the main vectors of Crimean-Congo hemorrhagic fever virus	One Health	2021		Italy, Spain, Greece, Israel	2014-2015		Bird	Caprimulgus europaeus	Hy. rufipes			1
Association between guilds of birds in the African-Western Palaearctic region and the tick species Hyalomma rufipes, one of the main vectors of Crimean-Congo hemorrhagic fever virus	One Health	2021		Italy, Spain, Greece, Israel	2014-2015		Bird	Ficedula albicollis	Hy. rufipes			8
Association between guilds of birds in the African-Western Palaearctic region and the tick species Hyalomma rufipes, one of the main vectors of Crimean-Congo hemorrhagic fever virus	One Health	2021		Italy, Spain, Greece, Israel	2014-2015		Bird	Ficedula hypoleuca	Hy. rufipes			19
Association between guilds of birds in the African-Western Palaearctic region and the tick species Hyalomma rufipes, one of the main vectors of Crimean-Congo hemorrhagic fever virus	One Health	2021		Italy, Spain, Greece, Israel	2014-2015		Bird	Hippolais icterina	Hy. rufipes			5
Association between guilds of birds in the African-Western Palaearctic region and the tick species Hyalomma rufipes, one of the main vectors of Crimean-Congo hemorrhagic fever virus	One Health	2021		Italy, Spain, Greece, Israel	2014-2015		Bird	Lanius senator	Hy. rufipes			45
Association between guilds of birds in the African-Western Palaearctic region and the tick species Hyalomma rufipes, one of the main vectors of Crimean-Congo hemorrhagic fever virus	One Health	2021		Italy, Spain, Greece, Israel	2014-2015		Bird	Luscinia megarhynchos	Hy. rufipes			14
Association between guilds of birds in the African-Western Palaearctic region and the tick species Hyalomma rufipes, one of the main vectors of Crimean-Congo hemorrhagic fever virus	One Health	2021		Italy, Spain, Greece, Israel	2014-2015		Bird	Monticola saxatilis	Hy. rufipes			1
Association between guilds of birds in the African-Western Palaearctic region and the tick species Hyalomma rufipes, one of the main vectors of Crimean-Congo hemorrhagic fever virus	One Health	2021		Italy, Spain, Greece, Israel	2014-2015		Bird	Motacilla flava	Hy. rufipes			2
Association between guilds of birds in the African-Western Palaearctic region and the tick species Hyalomma rufipes, one of the main vectors of Crimean-Congo hemorrhagic fever virus	One Health	2021		Italy, Spain, Greece, Israel	2014-2015		Bird	Muscicapa striata	Hy. rufipes			4
Association between guilds of birds in the African-Western Palaearctic region and the tick species Hyalomma rufipes, one of the main vectors of Crimean-Congo hemorrhagic fever virus	One Health	2021		Italy, Spain, Greece, Israel	2014-2015		Bird	Oenanthe oenanthe	Hy. rufipes			21
Association between guilds of birds in the African-Western Palaearctic region and the tick species Hyalomma rufipes, one of the main vectors of Crimean-Congo hemorrhagic fever virus	One Health	2021		Italy, Spain, Greece, Israel	2014-2015		Bird	Oriolus oriolus	Hy. rufipes			30
Association between guilds of birds in the African-Western Palaearctic region and the tick species Hyalomma rufipes, one of the main vectors of Crimean-Congo hemorrhagic fever virus	One Health	2021		Italy, Spain, Greece, Israel	2014-2015		Bird	Phoenicurus phoenicurus	Hy. rufipes			29
Association between guilds of birds in the African-Western Palaearctic region and the tick species Hyalomma rufipes, one of the main vectors of Crimean-Congo hemorrhagic fever virus	One Health	2021		Italy, Spain, Greece, Israel	2014-2015		Bird	Phylloscopus sibilatrix	Hy. rufipes			21
Association between guilds of birds in the African-Western Palaearctic region and the tick species Hyalomma rufipes, one of the main vectors of Crimean-Congo hemorrhagic fever virus	One Health	2021		Italy, Spain, Greece, Israel	2014-2015		Bird	Saxicola rubetra	Hy. rufipes			123
Association between guilds of birds in the African-Western Palaearctic region and the tick species Hyalomma rufipes, one of the main vectors of Crimean-Congo hemorrhagic fever virus	One Health	2021		Italy, Spain, Greece, Israel	2014-2015		Bird	Streptopelia turtur	Hy. rufipes			3
Association between guilds of birds in the African-Western Palaearctic region and the tick species Hyalomma rufipes, one of the main vectors of Crimean-Congo hemorrhagic fever virus	One Health	2021		Italy, Spain, Greece, Israel	2014-2015		Bird	Sylvia atricapilla	Hy. rufipes			4
Association between guilds of birds in the African-Western Palaearctic region and the tick species Hyalomma rufipes, one of the main vectors of Crimean-Congo hemorrhagic fever virus	One Health	2021		Italy, Spain, Greece, Israel	2014-2015		Bird	Sylvia borin	Hy. rufipes			1
Association between guilds of birds in the African-Western Palaearctic region and the tick species Hyalomma rufipes, one of the main vectors of Crimean-Congo hemorrhagic fever virus	One Health	2021		Italy, Spain, Greece, Israel	2014-2015		Bird	Sylvia communis	Hy. rufipes			56
Association between guilds of birds in the African-Western Palaearctic region and the tick species Hyalomma rufipes, one of the main vectors of Crimean-Congo hemorrhagic fever virus	One Health	2021		Italy, Spain, Greece, Israel	2014-2015		Bird	Upupa epops	Hy. rufipes			2
Association between guilds of birds in the African-Western Palaearctic region and the tick species Hyalomma rufipes, one of the main vectors of Crimean-Congo hemorrhagic fever virus	One Health	2021		Italy, Spain, Greece, Israel	2014-2015		Bird	Anthus trivialis	Hyalomma spp.			3
Association between guilds of birds in the African-Western Palaearctic region and the tick species Hyalomma rufipes, one of the main vectors of Crimean-Congo hemorrhagic fever virus	One Health	2021		Italy, Spain, Greece, Israel	2014-2015		Bird	Saxicola rubetra	Hyalomma spp.			8
Direct and Indirect Role of Migratory Birds in Spreading CCHFV and WNV: A Multidisciplinary Study on Three Stop-Over Islands in Italy		2022	Ventotene, Asinara, Ustica islands	Italy	2017, 2018, 2019		European nightjar	Caprimulgus europaeus	Hy. rufipes			1
Direct and Indirect Role of Migratory Birds in Spreading CCHFV and WNV: A Multidisciplinary Study on Three Stop-Over Islands in Italy		2022	Ventotene, Asinara, Ustica islands	Italy	2017, 2018, 2019		Golden oriol	Oriolus oriolus	Hy. rufipes			28
Direct and Indirect Role of Migratory Birds in Spreading CCHFV and WNV: A Multidisciplinary Study on Three Stop-Over Islands in Italy		2022	Ventotene, Asinara, Ustica islands	Italy	2017, 2018, 2019		Woodchat shrike	Lanius senator	Hy. rufipes			4
Direct and Indirect Role of Migratory Birds in Spreading CCHFV and WNV: A Multidisciplinary Study on Three Stop-Over Islands in Italy		2022	Ventotene, Asinara, Ustica islands	Italy	2017, 2018, 2019		Icterine warbler	Hippolais icterina	Hy. rufipes			25
Direct and Indirect Role of Migratory Birds in Spreading CCHFV and WNV: A Multidisciplinary Study on Three Stop-Over Islands in Italy		2022	Ventotene, Asinara, Ustica islands	Italy	2017, 2018, 2019		Sedge warbler	Acrocephalus schoenobaenus	Hy. rufipes			2
Direct and Indirect Role of Migratory Birds in Spreading CCHFV and WNV: A Multidisciplinary Study on Three Stop-Over Islands in Italy		2022	Ventotene, Asinara, Ustica islands	Italy	2017, 2018, 2019		Eurasian reed warbler	Acrocephalus scirpaceus	Hy. rufipes			5
Direct and Indirect Role of Migratory Birds in Spreading CCHFV and WNV: A Multidisciplinary Study on Three Stop-Over Islands in Italy		2022	Ventotene, Asinara, Ustica islands	Italy	2017, 2018, 2019		Great reed warbler	Acrocephalus arundinaceus	Hy. rufipes			3
Direct and Indirect Role of Migratory Birds in Spreading CCHFV and WNV: A Multidisciplinary Study on Three Stop-Over Islands in Italy		2022	Ventotene, Asinara, Ustica islands	Italy	2017, 2018, 2019		Barn swallow	Hirundo rustica	Hy. rufipes			1
Direct and Indirect Role of Migratory Birds in Spreading CCHFV and WNV: A Multidisciplinary Study on Three Stop-Over Islands in Italy		2022	Ventotene, Asinara, Ustica islands	Italy	2017, 2018, 2019		Wood warbler	Phylloscopus sibilatrix	Hy. rufipes			83
Direct and Indirect Role of Migratory Birds in Spreading CCHFV and WNV: A Multidisciplinary Study on Three Stop-Over Islands in Italy		2022	Ventotene, Asinara, Ustica islands	Italy	2017, 2018, 2019		Willow warbler	Phylloscopus trochilus	Hy. rufipes			11
Direct and Indirect Role of Migratory Birds in Spreading CCHFV and WNV: A Multidisciplinary Study on Three Stop-Over Islands in Italy		2022	Ventotene, Asinara, Ustica islands	Italy	2017, 2018, 2019		Garden warbler	Sylvia borin	Hy. rufipes			10
Direct and Indirect Role of Migratory Birds in Spreading CCHFV and WNV: A Multidisciplinary Study on Three Stop-Over Islands in Italy		2022	Ventotene, Asinara, Ustica islands	Italy	2017, 2018, 2019		Eastern subalpine warbler	Curruca cantillans	Hy. rufipes			5
Direct and Indirect Role of Migratory Birds in Spreading CCHFV and WNV: A Multidisciplinary Study on Three Stop-Over Islands in Italy		2022	Ventotene, Asinara, Ustica islands	Italy	2017, 2018, 2019		Common whitethroat	Curruca communis	Hy. rufipes			52
Direct and Indirect Role of Migratory Birds in Spreading CCHFV and WNV: A Multidisciplinary Study on Three Stop-Over Islands in Italy		2022	Ventotene, Asinara, Ustica islands	Italy	2017, 2018, 2019		Spotted flycatcher	Muscicapa striata	Hy. rufipes			39
Direct and Indirect Role of Migratory Birds in Spreading CCHFV and WNV: A Multidisciplinary Study on Three Stop-Over Islands in Italy		2022	Ventotene, Asinara, Ustica islands	Italy	2017, 2018, 2019		Nightingale	Luscinia megarhynchos	Hy. rufipes			10
Direct and Indirect Role of Migratory Birds in Spreading CCHFV and WNV: A Multidisciplinary Study on Three Stop-Over Islands in Italy		2022	Ventotene, Asinara, Ustica islands	Italy	2017, 2018, 2019		Pied flycatcher	Ficedula hypoleuca	Hy. rufipes			52
Direct and Indirect Role of Migratory Birds in Spreading CCHFV and WNV: A Multidisciplinary Study on Three Stop-Over Islands in Italy		2022	Ventotene, Asinara, Ustica islands	Italy	2017, 2018, 2019		Collared flycatcher	Ficedula albicollis	Hy. rufipes			4
Direct and Indirect Role of Migratory Birds in Spreading CCHFV and WNV: A Multidisciplinary Study on Three Stop-Over Islands in Italy		2022	Ventotene, Asinara, Ustica islands	Italy	2017, 2018, 2019		Common redstart	Phoenicurus phoenicurus	Hy. rufipes			65
Direct and Indirect Role of Migratory Birds in Spreading CCHFV and WNV: A Multidisciplinary Study on Three Stop-Over Islands in Italy		2022	Ventotene, Asinara, Ustica islands	Italy	2017, 2018, 2019		Whinchat	Saxicola rubetra	Hy. rufipes			65
Direct and Indirect Role of Migratory Birds in Spreading CCHFV and WNV: A Multidisciplinary Study on Three Stop-Over Islands in Italy		2022	Ventotene, Asinara, Ustica islands	Italy	2017, 2018, 2019		Northern wheathear	Oenanthe oenanthe	Hy. rufipes			7
Direct and Indirect Role of Migratory Birds in Spreading CCHFV and WNV: A Multidisciplinary Study on Three Stop-Over Islands in Italy		2022	Ventotene, Asinara, Ustica islands	Italy	2017, 2018, 2019		Black‐eared wheatear	Oenanthe hispanica	Hy. rufipes			2
Direct and Indirect Role of Migratory Birds in Spreading CCHFV and WNV: A Multidisciplinary Study on Three Stop-Over Islands in Italy		2022	Ventotene, Asinara, Ustica islands	Italy	2017, 2018, 2019		Golden oriol	Oriolus oriolus	Hy. marginatum			1
Direct and Indirect Role of Migratory Birds in Spreading CCHFV and WNV: A Multidisciplinary Study on Three Stop-Over Islands in Italy		2022	Ventotene, Asinara, Ustica islands	Italy	2017, 2018, 2019		Scops owl	Otus scops	Hy. marginatum			1
Direct and Indirect Role of Migratory Birds in Spreading CCHFV and WNV: A Multidisciplinary Study on Three Stop-Over Islands in Italy		2022	Ventotene, Asinara, Ustica islands	Italy	2017, 2018, 2019		Icterine warbler	Hippolais icterina	Hy. marginatum			1
Direct and Indirect Role of Migratory Birds in Spreading CCHFV and WNV: A Multidisciplinary Study on Three Stop-Over Islands in Italy		2022	Ventotene, Asinara, Ustica islands	Italy	2017, 2018, 2019		Wood warbler	Phylloscopus sibilatrix	Hy. marginatum			2
Direct and Indirect Role of Migratory Birds in Spreading CCHFV and WNV: A Multidisciplinary Study on Three Stop-Over Islands in Italy		2022	Ventotene, Asinara, Ustica islands	Italy	2017, 2018, 2019		Common whitethroat	Curruca communis	Hy. marginatum			2
Direct and Indirect Role of Migratory Birds in Spreading CCHFV and WNV: A Multidisciplinary Study on Three Stop-Over Islands in Italy		2022	Ventotene, Asinara, Ustica islands	Italy	2017, 2018, 2019		Spotted flycatcher	Muscicapa striata	Hy. marginatum			1
Direct and Indirect Role of Migratory Birds in Spreading CCHFV and WNV: A Multidisciplinary Study on Three Stop-Over Islands in Italy		2022	Ventotene, Asinara, Ustica islands	Italy	2017, 2018, 2019		Nightingale	Luscinia megarhynchos	Hy. marginatum			2
Direct and Indirect Role of Migratory Birds in Spreading CCHFV and WNV: A Multidisciplinary Study on Three Stop-Over Islands in Italy		2022	Ventotene, Asinara, Ustica islands	Italy	2017, 2018, 2019		Common redstart	Phoenicurus phoenicurus	Hy. marginatum			4
Direct and Indirect Role of Migratory Birds in Spreading CCHFV and WNV: A Multidisciplinary Study on Three Stop-Over Islands in Italy		2022	Ventotene, Asinara, Ustica islands	Italy	2017, 2018, 2019		European nightjar	Caprimulgus europaeus	Hyalomma spp.			24
Direct and Indirect Role of Migratory Birds in Spreading CCHFV and WNV: A Multidisciplinary Study on Three Stop-Over Islands in Italy		2022	Ventotene, Asinara, Ustica islands	Italy	2017, 2018, 2019		Scops owl	Otus scops	Hyalomma spp.			1
Direct and Indirect Role of Migratory Birds in Spreading CCHFV and WNV: A Multidisciplinary Study on Three Stop-Over Islands in Italy		2022	Ventotene, Asinara, Ustica islands	Italy	2017, 2018, 2019		Eurasian hoopoe	Upupa epops	Hyalomma spp.			2
Direct and Indirect Role of Migratory Birds in Spreading CCHFV and WNV: A Multidisciplinary Study on Three Stop-Over Islands in Italy		2022	Ventotene, Asinara, Ustica islands	Italy	2017, 2018, 2019		Golden oriol	Oriolus oriolus	Hyalomma spp.			34
Direct and Indirect Role of Migratory Birds in Spreading CCHFV and WNV: A Multidisciplinary Study on Three Stop-Over Islands in Italy		2022	Ventotene, Asinara, Ustica islands	Italy	2017, 2018, 2019		Woodchat shrike	Lanius senator	Hyalomma spp.			12
Direct and Indirect Role of Migratory Birds in Spreading CCHFV and WNV: A Multidisciplinary Study on Three Stop-Over Islands in Italy		2022	Ventotene, Asinara, Ustica islands	Italy	2017, 2018, 2019		Icterine warbler	Hippolais icterina	Hyalomma spp.			67
Direct and Indirect Role of Migratory Birds in Spreading CCHFV and WNV: A Multidisciplinary Study on Three Stop-Over Islands in Italy		2022	Ventotene, Asinara, Ustica islands	Italy	2017, 2018, 2019		Sedge warbler	Acrocephalus schoenobaenus	Hyalomma spp.			20
Direct and Indirect Role of Migratory Birds in Spreading CCHFV and WNV: A Multidisciplinary Study on Three Stop-Over Islands in Italy		2022	Ventotene, Asinara, Ustica islands	Italy	2017, 2018, 2019		Eurasian reed warbler	Acrocephalus scirpaceus	Hyalomma spp.			2
Direct and Indirect Role of Migratory Birds in Spreading CCHFV and WNV: A Multidisciplinary Study on Three Stop-Over Islands in Italy		2022	Ventotene, Asinara, Ustica islands	Italy	2017, 2018, 2019		Wood warbler	Phylloscopus sibilatrix	Hyalomma spp.			159
Direct and Indirect Role of Migratory Birds in Spreading CCHFV and WNV: A Multidisciplinary Study on Three Stop-Over Islands in Italy		2022	Ventotene, Asinara, Ustica islands	Italy	2017, 2018, 2019		Willow warbler	Phylloscopus trochilus	Hyalomma spp.			24
Direct and Indirect Role of Migratory Birds in Spreading CCHFV and WNV: A Multidisciplinary Study on Three Stop-Over Islands in Italy		2022	Ventotene, Asinara, Ustica islands	Italy	2017, 2018, 2019		Garden warbler	Sylvia borin	Hyalomma spp.			11
Direct and Indirect Role of Migratory Birds in Spreading CCHFV and WNV: A Multidisciplinary Study on Three Stop-Over Islands in Italy		2022	Ventotene, Asinara, Ustica islands	Italy	2017, 2018, 2019		Common whitethroat	Curruca communis	Hyalomma spp.			109
Direct and Indirect Role of Migratory Birds in Spreading CCHFV and WNV: A Multidisciplinary Study on Three Stop-Over Islands in Italy		2022	Ventotene, Asinara, Ustica islands	Italy	2017, 2018, 2019		Spotted flycatcher	Muscicapa striata	Hyalomma spp.			83
Direct and Indirect Role of Migratory Birds in Spreading CCHFV and WNV: A Multidisciplinary Study on Three Stop-Over Islands in Italy		2022	Ventotene, Asinara, Ustica islands	Italy	2017, 2018, 2019		Nightingale	Luscinia megarhynchos	Hyalomma spp.			15
Direct and Indirect Role of Migratory Birds in Spreading CCHFV and WNV: A Multidisciplinary Study on Three Stop-Over Islands in Italy		2022	Ventotene, Asinara, Ustica islands	Italy	2017, 2018, 2019		Pied flycatcher	Ficedula hypoleuca	Hyalomma spp.			138
Direct and Indirect Role of Migratory Birds in Spreading CCHFV and WNV: A Multidisciplinary Study on Three Stop-Over Islands in Italy		2022	Ventotene, Asinara, Ustica islands	Italy	2017, 2018, 2019		Collared flycatcher	Ficedula albicollis	Hyalomma spp.			27
Direct and Indirect Role of Migratory Birds in Spreading CCHFV and WNV: A Multidisciplinary Study on Three Stop-Over Islands in Italy		2022	Ventotene, Asinara, Ustica islands	Italy	2017, 2018, 2019		Common redstart	Phoenicurus phoenicurus	Hyalomma spp.			122
Direct and Indirect Role of Migratory Birds in Spreading CCHFV and WNV: A Multidisciplinary Study on Three Stop-Over Islands in Italy		2022	Ventotene, Asinara, Ustica islands	Italy	2017, 2018, 2019		Whinchat	Saxicola rubetra	Hyalomma spp.			214
Direct and Indirect Role of Migratory Birds in Spreading CCHFV and WNV: A Multidisciplinary Study on Three Stop-Over Islands in Italy		2022	Ventotene, Asinara, Ustica islands	Italy	2017, 2018, 2019		Northern wheathear	Oenanthe oenanthe	Hyalomma spp.			59
Direct and Indirect Role of Migratory Birds in Spreading CCHFV and WNV: A Multidisciplinary Study on Three Stop-Over Islands in Italy		2022	Ventotene, Asinara, Ustica islands	Italy	2017, 2018, 2019		Black‐eared wheatear	Oenanthe hispanica	Hyalomma spp.			4
